# Supplementary material for: Upregulation of DNA repair-related genes in the prefrontal cortex of patients with schizophrenia with low genetic risk
Source: Schizophrenia (Heidelb). 2026 Apr 8;12(1):49. doi: 10.1038/s41537-026-00748-9 (PMC13234272; doi:10.1038/s41537-026-00748-9)
Supplement: Supplementary file 2 — Supplementary Tables [file 41537_2026_748_MOESM2_ESM.xlsx]

## Sheet: Supplementary Table 1
Supplementary Table 1. Demographic data of schizophrenia patients and controls used for genotyping and calculating polygenic risk score.
	Schizophrenia patients	Controls	p-value
Number of samples	24	48
Sex			1a
Male	15	29
Female	9	19
Age at death (years)b	68.4±11.0	63.3±15.1	0.10c
aFisher–Freeman–Halton exact test.
bData are reported as mean ± standard deviation.
cWelch’s t-tests

## Sheet: Supplementary Table 2
Supplementary Table 2. A result of differentially expressed gene analysis by edgeR (FDR < 0.05).
GeneSymbol	logFC	logCPM	F	Mean Difference	Lower Confidence Limit	Upper Confidence Limit	Cohen's d	PValue	FDR
VSTM1	-1.53276	2.5896	38.0062	33.2197	18.4742	47.9652	0.920723	1.18e-05	0.0473084
PDE6B	-1.39934	2.41463	36.042	18.2955	8.654	27.9369	0.77552	1.6e-05	0.0473084
SSTR1	1.26447	5.81023	32.1162	-258.515	-420.602	-96.4285	0.651825	3.09e-05	0.0473084
ZSCAN4	-1.5442	2.34835	30.8562	31.8864	16.1696	47.6031	0.829152	3.87e-05	0.0473084
CNTLN	-1.07196	4.12079	30.5881	83.2348	52.8243	113.645	1.11859	4.06e-05	0.0473084
BIRC3	-1.00226	3.63871	29.4541	7.87121	-11.2379	26.9803	0.168342	4.99e-05	0.0473084
SCUBE1	-1.13284	5.85965	29.3471	299.742	176.564	422.921	0.994499	5.09e-05	0.0473084
INMT	-1.14222	4.4142	28.9229	101.833	56.582	147.085	0.91971	5.51e-05	0.0473084
CPPED1	-0.82876	5.34322	28.0343	157.295	112.203	202.388	1.42562	6.52e-05	0.0473084
ITGA8	-1.1061	3.64903	27.3922	44.6742	23.3088	66.0397	0.85455	7.37e-05	0.0473084
ASAH1	1.03859	5.56881	26.568	-45.5985	-149.146	57.9488	0.179972	8.67e-05	0.0473084
C16orf54	-1.27353	3.96636	26.5306	82.8485	46.1427	119.554	0.922448	8.73e-05	0.0473084
SEC23B	1.4232	3.70522	25.7945	-26.197	-62.2757	9.88171	0.296751	0.000101138	0.0473084
MFSD11	-0.952456	5.17394	25.7824	124.856	61.0696	188.643	0.799969	0.000101385	0.0473084
OLFM3	1.11363	3.90911	25.5539	-40.2121	-78.0545	-2.3697	0.43428	0.000106183	0.0473084
MREG	-0.910817	3.80144	25.5174	31.8106	14.9454	48.6758	0.770855	0.000106971	0.0473084
CYP1A2	-1.16558	4.59199	25.0596	114.735	64.0751	165.395	0.925603	0.000117456	0.0473084
KLHL30	-1.20434	3.40183	24.951	55.7197	32.5029	78.9365	0.98084	0.000120111	0.0473084
SEMA3E	-1.16377	5.44561	24.8795	168.197	82.6009	253.793	0.803076	0.000121894	0.0473084
PLPPR4	0.974398	5.58626	24.8095	-181.826	-308.091	-55.5608	0.588525	0.00012367	0.0473084
GTDC1	-1.18526	6.01455	24.6168	313.402	166.99	459.813	0.874821	0.00012871	0.0473084
GPRC5A	-1.17241	6.44201	24.2752	441.576	211.368	671.784	0.783929	0.000138219	0.0473084
KCNIP4	1.24923	4.2277	24.2522	-74.2879	-128.812	-19.7634	0.556825	0.000138885	0.0473084
GREM1	-1.1378	5.94134	23.9188	238.697	96.8517	380.542	0.68774	0.000148989	0.0473084
PTK6	-1.26212	4.85965	23.8132	159.992	89.3685	230.616	0.925847	0.000152359	0.0473084
APOBEC3D	-1.30884	3.26586	23.5458	47.6742	26.4303	68.9182	0.917152	0.000161285	0.0473084
HOPX	0.795724	5.84848	23.4839	-42.0682	-159.79	75.6537	0.146046	0.000163434	0.0473084
SERTM1	1.52407	5.45588	23.4825	-314.508	-460.969	-168.046	0.877606	0.000163482	0.0473084
STRIT1	-1.42425	2.14459	23.4619	30.4621	15.4189	45.5054	0.827581	0.000164204	0.0473084
HSD17B12	0.984814	4.8067	23.4193	61.3333	-8.78153	131.448	0.357502	0.000165708	0.0473084
SNRK	0.8059	4.55249	23.3502	-43.5985	-86.4041	-0.792888	0.416258	0.000168184	0.0473084
SLC4A1	-1.15806	5.19072	23.344	179.227	92.2244	266.23	0.841904	0.000168409	0.0473084
TMBIM4	-0.732588	4.72137	23.176	102.265	72.749	131.781	1.41599	0.000174611	0.0473084
SCUBE3	-1.34164	2.75652	23.1457	37.1288	23.0124	51.2452	1.07493	0.000175755	0.0473084
KLHL5	-0.843239	5.43647	23.1456	96.8409	39.3668	154.315	0.688619	0.000175759	0.0473084
THOC3	1.04678	5.11357	23.0093	-117.47	-185.392	-49.547	0.70681	0.000181018	0.0473084
LIPH	-1.09826	4.84832	22.9214	134	63.4789	204.521	0.776565	0.000184502	0.0473084
CCL5	-1.10217	5.53785	22.8568	205.697	102.264	309.13	0.812757	0.000187112	0.0473084
PTPN14	-0.952632	6.88276	22.7971	440.47	237.826	643.113	0.888334	0.00018956	0.0473084
NPFFR2	-1.49588	2.41353	22.7936	24.9773	12.7753	37.1792	0.836581	0.000189702	0.0473084
KIFBP	0.964718	6.36407	22.7821	-231.598	-424.039	-39.1584	0.49185	0.000190178	0.0473084
TRABD2A	-1.07575	5.26691	22.6063	97.4848	17.1817	177.788	0.496131	0.000197626	0.0473084
FRRS1	-1.1433	5.63753	22.605	238.78	124.325	353.236	0.852617	0.000197682	0.0473084
ZNF675	1.09762	3.59637	22.5446	-35.3485	-62.2021	-8.49489	0.537973	0.000200318	0.0473084
PPP1R3B	-1.05286	4.12575	22.3961	72.9697	39.0699	106.87	0.879706	0.000206964	0.0473084
SPATA5	-1.08922	5.02151	22.377	142.803	71.4487	214.157	0.817917	0.000207838	0.0473084
FAM110D	-1.15954	5.15743	22.2803	155.947	81.3199	230.574	0.854029	0.000212324	0.0473084
ZNF559	-0.994092	4.78636	22.1349	107.621	59.109	156.133	0.906649	0.000219267	0.0473084
ST6GALNAC3	-1.31582	3.91355	22.083	88.1894	47.9377	128.441	0.895414	0.000221812	0.0473084
TMEM213	-1.00931	5.25538	22.0745	167.841	93.1326	242.549	0.918166	0.000222232	0.0473084
LDHAL6A	-1.81275	0.754364	22.0092	10.9242	6.64899	15.1995	1.04429	0.000225481	0.0473084
MBOAT1	-1.35925	3.80488	22.008	82.1818	47.8464	116.517	0.978195	0.000225542	0.0473084
USP6NL	-1.01106	6.56006	21.9964	441.811	249.062	634.559	0.93678	0.000226126	0.0473084
TMEM236	-1.0924	5.36851	21.8514	182.72	93.9411	271.498	0.841142	0.000233564	0.0473084
TPH1	-1.36541	5.44865	21.817	255.25	132.678	377.822	0.851073	0.000235369	0.0473084
SSH1	-0.839028	5.89759	21.6901	191.439	101.759	281.12	0.872416	0.000242162	0.0473084
MOCOS	-0.992751	5.7341	21.6354	217.25	107.699	326.801	0.810469	0.000245155	0.0473084
GALNT18	0.874476	4.66004	21.4931	-78.6515	-127.961	-29.3415	0.651875	0.000253144	0.0473084
IGFBPL1	-0.896837	5.06381	21.4447	104.023	56.1457	151.9	0.88796	0.000255931	0.0473084
PRKDC	0.854616	6.35456	21.3778	-153.22	-357.2	50.7604	0.306986	0.000259837	0.0473084
NUGGC	-1.08955	3.73166	21.2879	56.947	29.0652	84.8288	0.834723	0.000265187	0.0473084
GAS2L3	-1.12191	3.60831	21.2181	59.9318	32.9081	86.9556	0.906367	0.00026943	0.0473084
KCNMB3	-1.74389	1.60658	21.1892	19.5833	9.95452	29.2121	0.831201	0.000271209	0.0473084
ATAD5	-1.37022	2.17145	21.1426	15.5606	7.92196	23.1992	0.832535	0.000274108	0.0473084
CRPPA	-1.00766	3.53701	21.0948	52.6742	34.496	70.8525	1.18423	0.000277114	0.0473084
FAM156B	0.99225	4.16868	21.0222	-71.7424	-111.439	-32.0463	0.738618	0.000281749	0.0473084
TNFRSF13C	-1.08779	4.97847	20.9756	127.394	62.9189	191.869	0.807513	0.000284774	0.0473084
VGLL3	-1.23923	2.59071	20.9214	24.8409	12.3518	37.33	0.812886	0.000288334	0.0473084
KLRD1	-1.07456	5.62677	20.9112	224.318	99.6647	348.972	0.735448	0.000289009	0.0473084
CEACAM8	-1.18022	3.94547	20.9094	71.2348	33.5775	108.892	0.773099	0.000289129	0.0473084
FILIP1	-1.0783	3.14629	20.8466	25.0758	10.5141	39.6374	0.703777	0.000293335	0.0473084
TMED2	0.901641	6.0979	20.7414	-127.417	-279.709	24.8762	0.341931	0.000300529	0.0473084
TTF2	-1.29909	2.38073	20.7046	16.9924	7.26671	26.7181	0.714045	0.000303095	0.0473084
PLA2G2D	-1.27137	4.0893	20.6491	90.3939	49.1411	131.647	0.895525	0.000307008	0.0473084
ZNF397	-1.11809	5.2667	20.6065	179.508	96.3275	262.688	0.881973	0.000310047	0.0473084
AOPEP	-1.15094	4.72002	20.4765	144.462	79.5325	209.392	0.909292	0.000319538	0.0473084
STAG2	-1.01319	5.25512	20.4443	147.97	63.6914	232.248	0.717545	0.000321945	0.0473084
FCN1	-1.09121	6.20582	20.4212	352.568	166.563	538.574	0.774657	0.000323681	0.0473084
SBK2	-1.01112	3.1447	20.3279	27.5152	13.1176	41.9127	0.781044	0.000330798	0.0473084
ALG14	-1.05869	5.33387	20.2952	172.652	101.204	244.099	0.987593	0.00033333	0.0473084
CD226	-1.17149	4.17653	20.273	88.303	46.338	130.268	0.859965	0.000335065	0.0473084
HTR3B	-1.11905	2.74746	20.2713	26.2197	15.6078	36.8316	1.00978	0.000335201	0.0473084
RBM47	-1.23038	3.65545	20.2575	68.9167	33.4098	104.424	0.79324	0.000336285	0.0473084
ZNF875	-1.10848	5.15389	20.2071	143.871	70.0732	217.669	0.796749	0.000340278	0.0473084
RBBP5	-0.762868	4.71974	20.1727	44.0455	17.544	70.5469	0.679241	0.000343032	0.0473084
ADAMTS4	-0.930273	6.74893	20.1539	498.644	300.234	697.054	1.02712	0.000344545	0.0473084
RRP8	-0.774183	5.07138	20.1532	99.6212	67.0034	132.239	1.24821	0.000344602	0.0473084
HYAL4	-1.368	2.81701	20.1162	39.9318	19.4512	60.4125	0.796833	0.000347613	0.0473084
TGFBR2	1.89357	2.66358	19.8884	-7.87879	-30.5339	14.7763	0.14213	0.000366779	0.0473084
CCND2	0.817289	7.82358	19.8753	-631.462	-1085.61	-177.315	0.568254	0.000367917	0.0473084
FREM3	1.20784	3.72826	19.873	-21.947	-79.0414	35.1474	0.157099	0.000368117	0.0473084
KIF6	-0.888041	3.59924	19.8342	46.1212	26.7449	65.4975	0.972797	0.000371521	0.0473084
GAPVD1	-1.06208	4.73807	19.8275	108.121	58.0372	158.205	0.882276	0.000372109	0.0473084
IBA57	-0.864729	6.09004	19.8016	255.288	146.112	364.463	0.955646	0.000374399	0.0473084
GSDMA	-0.992299	4.63953	19.783	86.0227	42.9426	129.103	0.816072	0.00037605	0.0473084
LAP3	1.13191	6.22575	19.7558	59.1061	-166.103	284.315	0.10726	0.000378491	0.0473084
GDAP2	-0.805012	5.27347	19.7346	137.705	76.2844	199.125	0.916283	0.000380395	0.0473084
DHFR2	-0.959904	3.89154	19.7251	60.4015	38.463	82.3401	1.12521	0.000381261	0.0473084
SLC5A5	-1.19177	2.99799	19.6838	39.7424	21.5826	57.9023	0.894405	0.00038502	0.0473084
PCDHB1	-1.08389	6.07448	19.6262	298.515	156.567	440.463	0.859469	0.000390333	0.0473084
CCDC142	-0.965261	5.7819	19.5941	206.606	107.902	305.31	0.855461	0.00039333	0.0473084
SPPL2A	-0.859786	5.87722	19.525	204.894	116.884	292.904	0.951454	0.000399879	0.0473084
FGFR2	-0.926802	3.62008	19.3279	54.0682	32.0501	76.0863	1.00358	0.000419224	0.0473084
FAM133B	-0.982708	4.9285	19.2972	109.523	64.3308	154.715	0.990457	0.000422334	0.0473084
FXN	-0.865435	5.29971	19.282	130.97	75.4394	186.5	0.963903	0.000423881	0.0473084
GALR1	-0.820779	4.96245	19.2818	85.3788	39.7033	131.054	0.76394	0.000423906	0.0473084
IRF1	-1.02514	4.12875	19.2728	63.3712	34.5568	92.1856	0.898825	0.000424816	0.0473084
FNDC3B	-1.05982	3.92626	19.2639	56.4773	29.0596	83.8949	0.841852	0.000425736	0.0473084
MFN1	-1.12739	8.58164	19.2617	1760.05	937.15	2582.94	0.87412	0.000425954	0.0473084
GPR82	-1.10033	5.93266	19.2514	270.167	133.101	407.232	0.805557	0.000427016	0.0473084
FAM114A1	-1.00936	5.10984	19.2348	137.848	73.9088	201.788	0.881097	0.000428728	0.0473084
TMC7	-0.932132	3.83437	19.2281	53.3106	26.1798	80.4414	0.80305	0.000429417	0.0473084
PDIA3	0.758956	7.83881	19.224	-480.553	-946.302	-14.8044	0.421679	0.000429843	0.0473084
ARSA	-1.08406	5.3998	19.1888	142.402	77.6066	207.196	0.898185	0.000433509	0.0473084
LIMS4	-1.26248	1.76512	19.1238	14.4394	7.51334	21.3654	0.852031	0.000440374	0.0473084
POLR1G	-0.733743	4.71297	19.0395	57.0682	24.4295	89.7069	0.714584	0.000449455	0.0473084
RNF125	-0.869644	5.85394	19.0115	205.803	102.156	309.45	0.811499	0.000452528	0.0473084
GCNT3	-1.06887	5.36538	19.0091	171.235	80.2257	262.244	0.768952	0.000452789	0.0473084
PARD6B	-1.00522	5.1268	19.0019	123.477	52.2525	194.702	0.708513	0.00045358	0.0473084
ELF4	-0.980089	5.685	18.9865	205.962	100.439	311.485	0.797685	0.000455281	0.0473084
MAP7D3	-1.00871	5.53669	18.9649	192.394	104.739	280.049	0.897033	0.000457673	0.0473084
FBXL14	1.23898	3.93391	18.9629	-79.2879	-120.071	-38.5048	0.794546	0.000457898	0.0473084
TNFRSF10A	-1.1761	2.66443	18.9616	27.4545	15.8667	39.0424	0.968285	0.000458038	0.0473084
ZNF652	-0.836141	4.02223	18.9318	47.8712	25.2567	70.4857	0.865126	0.000461371	0.0473084
HES2	-0.814543	4.35477	18.8873	53	20.6515	85.3485	0.669597	0.000466395	0.0473084
MICALL1	-0.979697	4.93647	18.8625	124.636	67.8454	181.427	0.896929	0.000469224	0.0473084
MFSD2B	-1.43341	1.84361	18.8591	26.3258	17.82	34.8315	1.26492	0.000469613	0.0473084
AP1S3	-0.990894	4.57456	18.7869	90.8712	45.067	136.675	0.810799	0.000477966	0.0473084
CHST12	-0.921327	6.61458	18.7401	324.348	151.138	497.559	0.765298	0.000483467	0.0473084
P2RY12	1.68488	3.56512	18.7381	-5.09848	-48.7202	38.5232	0.0477673	0.000483711	0.0473084
PDE11A	-1.03318	3.28682	18.7104	37.6515	19.8792	55.4239	0.865825	0.000487001	0.0473084
CCR4	-1.09303	4.8388	18.6913	143.273	80.9395	205.606	0.939368	0.000489278	0.0473084
CHST2	1.0264	6.8374	18.6791	-488.47	-754.519	-222.42	0.750355	0.000490748	0.0473084
GOLGA6L6	-1.3228	2.5873	18.6783	22.3712	10.0513	34.6911	0.742119	0.000490849	0.0473084
GEN1	-0.900484	3.72382	18.6685	43.1288	23.0616	63.196	0.878361	0.000492027	0.0473084
PRR11	-0.921683	6.52524	18.648	368.386	192.767	544.006	0.857281	0.000494507	0.0473084
LOC105370980	-1.04344	4.8764	18.6219	106.788	47.3754	166.2	0.734576	0.000497688	0.0473084
ISG20L2	-0.867942	5.58127	18.5923	161.712	86.964	236.46	0.884168	0.000501318	0.0473084
DHODH	-0.881228	5.32823	18.5709	143.417	74.9422	211.891	0.855979	0.000503965	0.0473084
MS4A10	-1.1531	5.01601	18.5689	172.848	95.1149	250.582	0.908759	0.000504209	0.0473084
PRXL2C	-1.15123	6.15497	18.533	352.008	183.851	520.164	0.855522	0.000508692	0.0473084
FUBP1	0.976443	2.93872	18.5217	-18.0833	-34.3105	-1.85615	0.455436	0.000510102	0.0473084
LRIG2	-0.915033	4.34371	18.5178	67.3333	33.1891	101.478	0.805943	0.000510589	0.0473084
FABP2	-1.23925	3.31527	18.5133	43.7652	22.2356	65.2947	0.830779	0.000511158	0.0473084
SUPT20HL2	-1.37837	5.6791	18.4413	296.182	148.889	443.474	0.821806	0.000520319	0.0473084
TNNI1	-1.03144	3.77567	18.4386	55.3106	29.3485	81.2727	0.870684	0.000520666	0.0473084
PHACTR4	-0.849999	4.5884	18.4347	73.5606	37.6563	109.465	0.83732	0.000521169	0.0473084
MINDY1	-1.03111	4.98024	18.4205	130.977	73.3228	188.632	0.928442	0.000523006	0.0473084
MPL	-0.876635	4.54081	18.3661	80.6212	37.3066	123.936	0.760689	0.000530086	0.0473084
CD180	-0.974187	6.08834	18.3047	270.682	140.737	400.627	0.851319	0.00053821	0.0473084
PRRG4	-0.922723	5.44353	18.2679	163.341	80.9604	245.721	0.810331	0.000543151	0.0473084
CSTF1	-0.736712	5.0219	18.2629	104.538	60.9373	148.138	0.979881	0.000543824	0.0473084
CLEC7A	-1.17714	2.69766	18.2217	34.053	20.8236	47.2825	1.05198	0.000549425	0.0473084
C19orf81	-1.01685	3.29959	18.2049	23.3106	10.5619	36.0593	0.747275	0.000551728	0.0473084
ZNF284	-0.971966	4.25747	18.2042	66.6212	35.1975	98.0449	0.866457	0.00055182	0.0473084
EPPIN	-1.1983	4.4982	18.1801	81.8409	32.8783	130.804	0.683122	0.000555138	0.0473084
UBXN2A	-0.852582	6.09274	18.1684	192.894	93.1078	292.68	0.790024	0.000556764	0.0473084
BCDIN3D	-0.890266	4.77365	18.1403	101.826	56.0276	147.624	0.908662	0.000560675	0.0473084
WDR93	-1.27732	1.89397	18.1361	11.2348	2.96645	19.5033	0.555313	0.000561253	0.0473084
CDH23	-0.958625	4.93114	18.1219	117.818	59.9142	175.722	0.831564	0.000563248	0.0473084
ZNF426	-1.06764	6.05548	18.1208	318.894	178.17	459.618	0.926128	0.000563409	0.0473084
NLRP12	-1.09795	5.17209	18.1131	164.432	87.9867	240.877	0.879079	0.000564482	0.0473084
CYP20A1	-0.940393	3.89027	18.1075	54.7424	32.5038	76.9811	1.00602	0.00056528	0.0473084
ZNF121	-0.788422	5.75617	18.0968	125.568	49.9034	201.233	0.678231	0.000566794	0.0473084
EPB41	-1.11456	2.05073	18.075	13.5909	6.76002	20.4218	0.813137	0.000569875	0.0473084
ZYG11A	-1.14555	3.96799	18.065	71.0152	36.3116	105.719	0.836313	0.000571301	0.0473084
POLR1B	-1.02928	3.85066	18.0488	49.6667	22.4967	76.8367	0.747081	0.000573619	0.0473084
MTMR7	0.887584	3.45397	18.0306	-27.3636	-50.5615	-4.16576	0.482078	0.000576235	0.0473084
ZNF669	-0.899989	4.14822	18.0058	51.0152	25.7326	76.2977	0.824652	0.000579827	0.0473084
PGPEP1	-0.771026	5.00063	17.9999	89.7727	48.9733	130.572	0.899254	0.000580681	0.0473084
PTPRJ	-1.01675	4.76042	17.9922	109.364	54.461	164.266	0.814089	0.0005818	0.0473084
DENND2A	-0.918894	5.80883	17.9728	224.939	118.195	331.684	0.861219	0.000584638	0.0473084
KCNK6	-0.94339	7.16945	17.9645	575.909	290.656	861.163	0.825116	0.000585864	0.0473084
GABPB2	-0.958985	4.615	17.9453	94.4848	51.3065	137.663	0.89431	0.000588679	0.0473084
SLC16A14	1.14654	3.54001	17.9414	-27.5379	-55.9858	0.910067	0.395614	0.000589262	0.0473084
MTFMT	-0.864777	5.61907	17.9408	175.174	98.1259	252.223	0.929178	0.000589352	0.0473084
BTBD3	0.842958	4.75307	17.9243	-74.0227	-137.122	-10.9236	0.479439	0.000591796	0.0473084
USP8	-0.955012	6.73002	17.8608	394.894	198.992	590.796	0.823821	0.000601309	0.0473084
SLC6A4	-1.03792	5.51275	17.8314	199.659	105.548	293.77	0.867044	0.000605771	0.0473084
MARVELD3	-1.05383	4.03345	17.8293	71.8333	35.9681	107.699	0.81855	0.000606094	0.0473084
DAB1	-1.06978	3.78528	17.8231	60.2652	33.9179	86.6124	0.934809	0.000607039	0.0473084
ACTR2	0.627728	7.89555	17.7983	-424.879	-925.745	75.9878	0.346685	0.000610847	0.0473084
MOCS3	-0.733826	5.7084	17.7455	153.455	90.6121	216.297	0.997973	0.000619036	0.0473084
ACKR2	-0.953811	4.69789	17.7389	99.9773	41.4329	158.522	0.697924	0.00062007	0.0473084
F2R	-1.02758	4.05631	17.7239	71.7576	40.5919	102.923	0.940988	0.000622422	0.0473084
CENPL	-1.32701	2.68339	17.714	32.8788	20.7497	45.0079	1.10784	0.00062398	0.0473084
TAF8	-0.876633	5.4421	17.6898	163.826	86.9901	240.661	0.871388	0.000627799	0.0473084
CTSC	-1.11938	6.34737	17.6835	258.023	86.195	429.85	0.613701	0.000628812	0.0473084
TAFA1	1.23079	3.06277	17.6775	-39.1591	-62.855	-15.4632	0.675386	0.000629763	0.0473084
SUCNR1	-1.44063	2.19375	17.659	22.8409	12.9632	32.7186	0.945042	0.000632724	0.0473084
CPM	-0.984215	4.70163	17.6572	84.8561	38.5131	131.199	0.748327	0.000633001	0.0473084
HYKK	-0.940752	5.86194	17.6562	205.697	96.5389	314.855	0.77013	0.000633158	0.0473084
GPR22	0.810439	4.76307	17.6531	-102.25	-157.112	-47.3885	0.761706	0.000633657	0.0473084
MOGAT3	-0.98817	4.00241	17.6493	69.4091	32.9494	105.869	0.778029	0.000634266	0.0473084
MIOX	-1.08114	4.15682	17.602	81.9242	48.1933	115.655	0.992605	0.000641917	0.0473084
PRND	-0.880038	4.22026	17.5991	61.9545	29.7053	94.2038	0.785137	0.000642397	0.0473084
HM13	-0.932406	6.00605	17.5985	252.773	132.908	372.638	0.861845	0.000642484	0.0473084
DNASE1	-0.931912	3.65252	17.5949	44.7576	21.6573	67.8578	0.791849	0.000643078	0.0473084
TRIM72	-0.991896	6.61089	17.5939	363.053	176.411	549.695	0.794972	0.000643233	0.0473084
CCDC30	-0.928895	5.13107	17.5904	120.318	58.9916	181.645	0.801816	0.000643813	0.0473084
TMEM106A	-0.982415	3.3126	17.5895	44.6061	24.6373	64.5748	0.912924	0.000643955	0.0473084
ZNF543	-1.09016	4.85693	17.5834	114.538	59.5898	169.486	0.8519	0.000644949	0.0473084
SLC2A4	-1.14905	4.7352	17.546	162.273	99.5737	224.972	1.05774	0.000651109	0.0473084
ADIPOR2	-0.884377	6.13448	17.4942	203.811	99.1499	308.471	0.795858	0.00065973	0.0473084
SLC1A1	1.00377	3.528	17.4587	-19.6515	-47.1094	7.80642	0.292496	0.000665719	0.0473084
EREG	-0.978207	3.95426	17.4558	57.5303	27.0255	88.0351	0.770763	0.000666212	0.0473084
POGLUT3	-0.906308	3.81169	17.4541	45.4242	23.132	67.7165	0.832772	0.000666507	0.0473084
ARGFX	-1.03828	6.39128	17.4312	355.939	171.437	540.442	0.788436	0.000670399	0.0473084
RAB1A	0.844942	7.1156	17.4192	-374.091	-677.157	-71.025	0.504466	0.000672465	0.0473084
CAPN5	0.817549	4.91424	17.3836	7.47727	-53.2629	68.2175	0.0503106	0.000678603	0.0473084
KIAA0825	-0.887226	4.87907	17.3732	108.576	50.5259	166.626	0.764406	0.000680409	0.0473084
TGFB3	-1.17262	4.5331	17.3669	61.5152	-15.8985	138.929	0.324755	0.000681503	0.0473084
METTL2B	-0.797266	7.46758	17.3444	456.5	258.181	654.819	0.94074	0.000685431	0.0473084
RPS6KA5	-0.982312	4.94879	17.3146	134.326	75.5856	193.066	0.93458	0.000690667	0.0473084
FNDC3A	0.798661	3.60868	17.3136	-16.6212	-39.8335	6.59108	0.292642	0.000690844	0.0473084
PNO1	-1.1788	4.62484	17.3021	121.106	69.4014	172.811	0.957256	0.00069289	0.0473084
S1PR2	-1.04583	5.74087	17.302	264.939	140.26	389.619	0.868449	0.000692892	0.0473084
TRIM59	-1.03705	4.56138	17.2745	119.652	72.6508	166.652	1.04041	0.000697804	0.0473084
ABCB11	-1.16423	5.97627	17.271	320.886	172.182	469.591	0.881899	0.000698426	0.0473084
RAB19	-0.932245	4.75622	17.2349	122.341	67.9047	176.777	0.918493	0.000704913	0.0473084
RAB6A	0.694043	7.36828	17.2345	-433.811	-811.422	-56.1991	0.469512	0.000704989	0.0473084
ZNF451	-0.835477	4.33008	17.219	75.1667	45.3009	105.032	1.02859	0.000707799	0.0473084
SFSWAP	-0.900944	4.72369	17.2168	87.6591	52.0585	123.26	1.00631	0.000708191	0.0473084
ZNF665	-0.887882	4.78317	17.2148	100.197	47.9146	152.479	0.783235	0.000708567	0.0473084
PRR27	-1.01888	3.01863	17.2052	40.1515	22.4809	57.8222	0.928627	0.000710315	0.0473084
ARF4	0.799888	6.94613	17.1912	-169.78	-383.43	43.8696	0.324771	0.000712863	0.0473084
ATXN10	0.715749	7.15772	17.1439	-314.97	-639.275	9.33594	0.396923	0.00072159	0.0473084
GPR132	-1.00239	2.57402	17.1311	27.4091	17.7019	37.1163	1.15397	0.000723962	0.0473084
LMOD3	-1.18056	4.58857	17.127	121.121	61.8551	180.387	0.83523	0.000724727	0.0473084
ZNF500	-0.873626	5.90139	17.101	210.682	111.787	309.577	0.870653	0.000729608	0.0473084
CREG1	0.923092	6.52839	17.0729	-10.5909	-199.269	178.087	0.0229406	0.0007349	0.0473084
ALAS1	1.16689	3.86868	17.0448	-49.5909	-83.33	-15.8518	0.600704	0.000740252	0.0473084
UEVLD	-1.00417	3.94936	17.0441	61.5833	34.5792	88.5875	0.932018	0.000740391	0.0473084
ATP23	-1.17675	5.48924	17.0236	183.864	73.5381	294.189	0.681102	0.000744311	0.0473084
DSC3	-1.05845	3.77853	16.9832	59.7576	32.0365	87.4786	0.881	0.00075212	0.0473084
CGAS	-0.886934	4.46078	16.9728	72.5379	34.6626	110.413	0.78271	0.000754164	0.0473084
SHROOM4	-0.966158	4.7549	16.9719	119.97	65.069	174.87	0.893071	0.000754323	0.0473084
ASTN2	-1.28113	7.92252	16.9691	1141.01	500.519	1781.5	0.728063	0.00075487	0.0473084
ZBTB25	-0.83518	5.01113	16.9635	99.447	51.7691	147.125	0.852446	0.000755972	0.0473084
SNRNP35	-0.71314	4.18083	16.9492	48.197	21.1255	75.2684	0.727612	0.00075877	0.0473084
SPC24	-1.17196	3.70421	16.9146	64.2197	35.4563	92.983	0.912475	0.000765606	0.0473084
ZNF534	-1.12368	4.45154	16.8992	101.439	53.1065	149.772	0.857741	0.000768673	0.0473084
C4orf19	-1.08674	3.11207	16.8956	44.1894	26.5292	61.8496	1.02262	0.000769391	0.0473084
SPATS1	-1.23731	4.87986	16.8919	161.098	83.6472	238.55	0.850071	0.000770131	0.0473084
TAS2R4	-0.870064	5.32386	16.8879	114.977	43.3198	186.635	0.655756	0.000770922	0.0473084
TLR3	-0.952278	5.07872	16.8562	136.621	78.5248	194.718	0.961083	0.000777292	0.0473084
SLC19A3	-0.928329	3.69095	16.8314	57.4697	31.6045	83.3349	0.908061	0.000782321	0.0473084
AARD	-0.954348	4.31556	16.8235	67.1894	29.8068	104.572	0.734553	0.000783921	0.0473084
PLA2R1	-0.937343	3.88969	16.8215	61.7045	37.1594	86.2497	1.02741	0.00078434	0.0473084
GPALPP1	-0.924681	5.32928	16.8117	145.614	74.4435	216.784	0.836174	0.000786327	0.0473084
ZNF850	-1.11001	5.16744	16.8093	149.955	69.0571	230.852	0.75756	0.000786836	0.0473084
PLXNA3	-0.905289	6.56817	16.8026	358.917	194.455	523.378	0.89191	0.0007882	0.0473084
KCNMB1	-1.04356	6.17656	16.7626	287.371	142.869	431.873	0.812759	0.000796446	0.0473084
ART4	-0.981846	3.67645	16.7508	47.053	17.1131	76.9929	0.642288	0.000798897	0.0473084
CD84	-0.996923	3.28071	16.7503	39.7576	21.7607	57.7545	0.902848	0.000799004	0.0473084
FER	-1.15403	6.80902	16.735	404.614	141.402	667.825	0.628243	0.0008022	0.0473084
FAAP20	-0.860249	4.84881	16.7226	99.947	54.673	145.221	0.902222	0.000804792	0.0473084
XKR4	-0.810543	6.93796	16.703	267.167	112.763	421.571	0.707157	0.000808914	0.0473084
FCAR	-0.99547	2.45629	16.6971	16.5985	6.56357	26.6334	0.676	0.000810158	0.0473084
ZNF157	-0.942201	4.95369	16.6846	115.864	53.875	177.852	0.763884	0.000812821	0.0473084
OLAH	-1.32158	1.72538	16.6775	17.25	8.81207	25.6879	0.835498	0.000814315	0.0473084
TARM1	-1.11001	3.44024	16.6643	56.447	24.7439	88.1501	0.727665	0.000817147	0.0473084
ZC3H12D	-0.941433	5.84313	16.6633	196.652	96.5714	296.732	0.803048	0.00081736	0.0473084
NOL9	-0.709811	6.71614	16.6539	243.833	101.872	385.795	0.701963	0.000819354	0.0473084
TRPM7	-0.817239	4.37999	16.6472	51	23.1536	78.8464	0.748502	0.000820804	0.0473084
MTO1	-0.771742	5.89948	16.6366	140.5	64.8586	216.141	0.759117	0.000823084	0.0473084
RIMBP2	0.692099	4.32362	16.635	-75.053	-110.191	-39.9149	0.872936	0.000823431	0.0473084
IL11	-1.02087	3.15759	16.6139	27.7727	14.0433	41.5021	0.826723	0.000827975	0.0473084
FRK	-1.19196	8.65164	16.6108	1593.06	631.161	2554.96	0.676853	0.00082865	0.0473084
ZFP42	-1.11901	3.97697	16.6075	69.2652	35.9589	102.571	0.849927	0.000829359	0.0473084
CENPN	-0.816904	4.32637	16.6062	67.5379	38.5427	96.533	0.951951	0.00082966	0.0473084
PJVK	-1.24059	3.03449	16.5985	43.6894	24.6662	62.7126	0.938608	0.000831331	0.0473084
PARPBP	-1.06025	2.75008	16.5749	25.7803	14.1261	37.4345	0.904058	0.000836481	0.0473084
G6PC1	-0.967097	3.7151	16.5573	54.2273	25.5201	82.9345	0.772003	0.000840352	0.0473084
BLM	-1.0512	3.43728	16.5551	37.9318	15.5794	60.2843	0.693539	0.000840832	0.0473084
BZW2	0.882608	3.06248	16.5479	-19.697	-37.2697	-2.12428	0.458093	0.000842433	0.0473084
APOBEC3F	-0.813376	4.15041	16.5424	50.0833	18.4792	81.6875	0.647652	0.000843635	0.0473084
TMEM123	1.28034	6.38787	16.536	103.462	-150.717	357.641	0.166354	0.000845057	0.0473084
N4BP2L2	-0.71639	5.62257	16.5132	166.871	104.001	229.741	1.08476	0.000850135	0.0473084
GLIPR1L2	-0.987207	5.51784	16.5129	143.318	55.0288	231.608	0.663414	0.000850206	0.0473084
KNOP1	-1.01459	3.91873	16.4977	35.3409	5.38816	65.2937	0.482207	0.000853602	0.0473084
BRIP1	-1.05608	6.71706	16.481	450.136	222.033	678.24	0.8065	0.000857356	0.0473084
SHCBP1	-0.94221	3.60357	16.4789	42.8333	21.2795	64.3872	0.812173	0.000857817	0.0473084
VPS8	0.866075	3.17349	16.454	-26.0682	-42.6559	-9.48047	0.642268	0.000863472	0.0473084
PDIA6	1.44129	4.44901	16.4506	-98.1894	-156.47	-39.9086	0.688543	0.000864226	0.0473084
LRRC19	-1.06029	3.6209	16.4402	49.9924	23.7825	76.2023	0.779527	0.000866611	0.0473084
KCNA7	-0.981547	5.23561	16.4388	154.932	75.4412	234.422	0.796557	0.000866928	0.0473084
PSD4	-0.893178	6.02975	16.4147	231.295	113.302	349.289	0.801127	0.000872456	0.0473084
ZCCHC4	-1.09448	2.95129	16.4075	34.9848	19.742	50.2277	0.938004	0.000874102	0.0473084
CNKSR3	-0.959222	7.59312	16.4073	758.076	382.957	1133.19	0.825917	0.000874155	0.0473084
LIPG	-0.922313	5.78395	16.4042	206.992	102.657	311.328	0.810799	0.000874863	0.0473084
NCOA6	-0.756953	5.07377	16.4013	85.9394	35.4771	136.402	0.696013	0.00087553	0.0473084
XPNPEP3	-0.874327	7.10422	16.3863	487.273	241.656	732.889	0.810787	0.000878998	0.0473084
CIBAR2	-1.22304	6.45996	16.3746	422.606	173.11	672.102	0.692252	0.000881722	0.0473084
ATP6V0D2	-0.90201	3.54799	16.3605	50.4773	26.6929	74.2617	0.867352	0.000885008	0.0473084
WDR53	-1.165	2.47077	16.3403	18.9621	7.57298	30.3513	0.680437	0.000889727	0.0473084
ZNF512	0.783207	3.83683	16.339	-26.25	-55.6651	3.16509	0.364713	0.000890037	0.0473084
SFXN2	-0.868283	5.48806	16.3204	154.962	76.7999	233.124	0.810253	0.00089443	0.0473084
ZNF793	-0.906506	5.51649	16.3009	129.811	50.4345	209.187	0.668363	0.000899038	0.0473084
ATAD3C	-0.959123	5.58652	16.2624	187.886	89.8407	285.932	0.783175	0.000908253	0.0473084
ZNF713	-0.868265	5.26955	16.2233	119.371	55.0466	183.696	0.758428	0.000917725	0.0473084
TRIML2	-1.22286	4.30184	16.2037	105.598	53.6223	157.575	0.83032	0.000922487	0.0473084
SCIMP	-0.952607	4.58619	16.194	99.2273	52.245	146.21	0.863156	0.000924871	0.0473084
ZBTB8B	-0.927788	7.32622	16.1744	567.386	269.937	864.836	0.779575	0.000929704	0.0473084
ANKUB1	-1.11516	2.12949	16.1671	18.0455	8.69234	27.3986	0.788504	0.000931507	0.0473084
DLD	0.782467	5.21116	16.1583	-48.7273	-129.393	31.9382	0.246875	0.000933697	0.0473084
MYOCOS	-1.1752	1.29237	16.1548	10.9167	4.91218	16.9212	0.74303	0.000934565	0.0473084
TESMIN	-0.858289	3.42265	16.1197	36.9167	18.5748	55.2585	0.822566	0.000943326	0.0473084
GALNT16	-0.663518	6.33383	16.1103	149.402	63.9298	234.873	0.714372	0.000945682	0.0473084
ZNF480	-1.0193	4.61998	16.1026	63.7197	15.6846	111.755	0.542135	0.000947626	0.0473084
ZNF3	-0.994769	1.94902	16.0991	5.43939	0.236436	10.6424	0.42726	0.000948502	0.0473084
IL17REL	-0.819892	3.09156	16.096	23.5909	10.9078	36.274	0.760172	0.000949292	0.0473084
SFT2D2	-1.07753	8.77047	16.0957	1730.02	764.052	2695.98	0.73195	0.00094937	0.0473084
ZBTB37	-0.879707	7.47487	16.0952	533	240.376	825.624	0.744405	0.000949492	0.0473084
RNF222	-1.07125	4.20949	16.0856	90.7121	53.279	128.145	0.990378	0.00095191	0.0473084
HDHD3	-0.858564	5.36502	16.0788	135.402	65.2352	205.568	0.788655	0.000953649	0.0473084
SPRY2	0.951259	4.99303	16.0639	-72.2424	-149.049	4.56428	0.384402	0.000957442	0.0473084
PEAK3	-1.30466	4.49408	16.0538	114.379	58.4635	170.294	0.836001	0.000960018	0.0473084
TLCD2	-0.898564	6.78618	16.0433	491.553	274.577	708.529	0.925871	0.000962701	0.0473084
PARVB	-0.724513	6.40891	16.041	185.72	93.2351	278.204	0.820693	0.000963311	0.0473084
INTU	-1.1058	9.27135	16.0327	2188.7	781.442	3595.95	0.635631	0.00096545	0.0473084
SIGLEC16	-0.874528	4.56051	16.0297	81.2121	35.8127	126.612	0.731076	0.000966203	0.0473084
PPIP5K2	-0.852537	3.76632	16.0206	35.5758	19.6762	51.4753	0.914453	0.000968565	0.0473084
SHOX	-0.956715	5.28255	16.0111	148.902	72.0562	225.747	0.791907	0.000971018	0.0473084
JAK3	-0.746604	6.04468	15.9914	231.386	150.813	311.96	1.17365	0.000976136	0.0473084
GBP4	-1.09146	6.31524	15.9894	273.205	119.526	426.883	0.726554	0.000976673	0.0473084
FAM227A	-0.8192	5.4922	15.9694	127.492	54.0004	200.984	0.708984	0.000981909	0.0473084
SHROOM1	-0.772763	4.64131	15.9633	67.9242	34.7267	101.122	0.836201	0.000983493	0.0473084
ITFG1	0.793389	6.95617	15.9563	-371.818	-681.321	-62.3152	0.490973	0.000985362	0.0473084
NEK8	-1.09215	5.50674	15.9353	212.205	121.819	302.59	0.959505	0.000990912	0.0473084
KCND2	0.747903	5.62181	15.934	-199.879	-315.255	-84.5025	0.708015	0.000991256	0.0473084
CEP250	-0.759829	6.05825	15.9302	168.303	78.8186	257.787	0.768664	0.000992266	0.0473084
FBXL3	0.951016	4.84098	15.9271	-61.2955	-125.281	2.69026	0.391505	0.000993093	0.0473084
NRG1	-1.33751	3.61983	15.923	57.2576	27.171	87.3442	0.777771	0.00099418	0.0473084
TTL	-0.835672	7.43355	15.9106	389.189	176.903	601.476	0.749257	0.00099747	0.0473084
KBTBD12	-0.894833	5.31982	15.9063	144.765	74.5336	214.997	0.842411	0.000998623	0.0473084
HMGN4	0.879103	4.45942	15.9007	-56.5379	-104.087	-8.98893	0.485949	0.00100013	0.0473084
C17orf75	-0.743329	6.68106	15.899	249.189	133.744	364.635	0.882155	0.00100058	0.0473084
PTGIS	-0.933186	5.16223	15.8783	80.6515	34.1486	127.154	0.708801	0.00100614	0.0474312
WDR97	-0.86436	5.17182	15.8432	96.3258	41.9062	150.745	0.723402	0.00101568	0.0474911
ZNF114	-1.22724	3.6335	15.8418	68.0455	36.0422	100.049	0.868953	0.00101605	0.0474911
TMEM200C	0.720784	4.07856	15.8408	-66.3712	-99.1054	-33.637	0.828648	0.00101633	0.0474911
NAAA	-0.969392	4.3718	15.791	93.3485	58.6984	127.999	1.10102	0.00103004	0.0476582
NPFFR1	-0.817131	6.31614	15.7424	238.53	107.733	369.328	0.74531	0.00104359	0.0476582
SP110	-1.01352	2.87871	15.7139	31.6061	18.6816	44.5305	0.999428	0.00105164	0.0476582
CCNJL	-1.09626	3.59928	15.6795	54.697	27.6119	81.7821	0.825324	0.00106145	0.0476582
PCDHA4	-1.02472	7.46237	15.6723	659.068	294.071	1024.07	0.73796	0.00106352	0.0476582
NIBAN3	-0.954067	4.45157	15.6698	73.2045	27.9697	118.439	0.661389	0.00106423	0.0476582
RAB18	0.624567	5.34331	15.6645	-48.0758	-124.951	28.7992	0.255584	0.00106576	0.0476582
LILRA2	-1.04017	2.86114	15.6397	34.3182	20.1657	48.4707	0.991022	0.00107294	0.0476582
C5AR2	-0.907254	6.3585	15.6319	301.106	141.862	460.35	0.772767	0.0010752	0.0476582
SDHD	1.08692	4.919	15.6266	-67.4091	-135.045	0.226398	0.40732	0.00107673	0.0476582
GALNT4	-0.923668	2.92577	15.6202	31.8106	20.5053	43.1159	1.14996	0.00107861	0.0476582
NOPCHAP1	-1.13734	10.2946	15.6047	5013.74	2065.48	7962.01	0.695005	0.00108314	0.0476582
MEAK7	-0.93066	5.17751	15.5826	143.871	80.3254	207.417	0.925293	0.00108965	0.0476582
KIN	-0.934009	5.55856	15.5813	177.477	92.7005	262.254	0.855575	0.00109002	0.0476582
NUMB	0.781629	4.44804	15.5539	-45.7652	-89.3817	-2.1486	0.428821	0.00109814	0.0476582
RPAP2	-1.11713	10.0475	15.5466	4084.95	1690.39	6479.51	0.697193	0.00110032	0.0476582
VCP	0.742236	7.13123	15.5409	-233.583	-501.727	34.5599	0.356014	0.00110204	0.0476582
SMIM31	-0.937798	4.68677	15.5373	102.523	47.6676	157.378	0.763828	0.0011031	0.0476582
ZNF383	-0.888362	5.44005	15.5237	114.227	46.6305	181.824	0.690615	0.00110717	0.0476582
SKA1	-1.02339	5.23353	15.5188	160.303	79.0704	241.536	0.806498	0.00110867	0.0476582
ZNF264	-0.805408	7.21965	15.5113	440.189	219.311	661.068	0.814476	0.00111093	0.0476582
SLC22A15	0.64593	4.71556	15.5095	-64.9318	-104.555	-25.3089	0.669735	0.00111147	0.0476582
TGFBRAP1	-0.668753	4.72517	15.505	50.7955	27.4347	74.1563	0.888647	0.00111282	0.0476582
ZNF562	-0.761402	5.65217	15.5048	135.106	65.7775	204.435	0.796443	0.00111287	0.0476582
MAN1A1	1.09086	3.64752	15.5026	-31.7879	-61.9323	-1.64344	0.430969	0.00111356	0.0476582
ERVV-1	-1.00869	4.96599	15.4973	119.023	54.8106	183.235	0.757539	0.00111515	0.0476582
SLC36A2	-0.976764	4.27325	15.4955	75.7652	37.8893	113.641	0.817521	0.00111571	0.0476582
PDE3B	-0.849717	4.35648	15.4866	66.697	32.3351	101.059	0.793272	0.00111841	0.0476582
GLB1L2	-1.10795	3.48236	15.4643	48.2955	26.2591	70.3318	0.895693	0.00112521	0.0476582
SHISA2	-0.788282	3.38916	15.4631	33.2197	13.9268	52.5126	0.703704	0.00112557	0.0476582
FAM104B	-1.05214	1.97491	15.4613	11.7273	6.06333	17.3912	0.846195	0.00112612	0.0476582
PGBD4	-0.783693	6.2642	15.4609	189.985	85.9742	293.995	0.746506	0.00112625	0.0476582
MAB21L3	-1.38844	7.93141	15.4583	1308.95	575.122	2042.79	0.728987	0.00112705	0.0476582
SLC35A3	-0.850203	5.35972	15.4496	124.568	56.3366	192.8	0.746129	0.00112971	0.0476582
CRX	-0.96239	6.49182	15.4476	357.167	175.978	538.355	0.805625	0.00113034	0.0476582
ADGRE2	-1.06461	2.52913	15.447	23.1061	13.2105	33.0016	0.954284	0.00113052	0.0476582
OR11A1	-1.01338	5.07068	15.4085	145.28	61.8349	228.726	0.711535	0.00114243	0.0476582
TSGA13	-0.905853	4.98479	15.4084	114.326	51.525	177.126	0.743998	0.00114245	0.0476582
MARVELD2	-1.09776	3.1385	15.4	38.5379	19.7739	57.3018	0.839375	0.00114507	0.0476582
CERK	0.677024	6.3105	15.3733	-191.742	-349.665	-33.8199	0.496211	0.00115346	0.0476582
STYX	-0.886834	4.0126	15.3713	45.8636	22.5193	69.208	0.802933	0.00115408	0.0476582
APOBEC3A	-1.21565	3.4825	15.3711	56.1742	30.3806	81.9678	0.890056	0.00115413	0.0476582
NKAP	-0.793343	7.42669	15.3379	520.75	279.041	762.459	0.880498	0.00116464	0.0476582
OPA3	-0.666074	6.48125	15.3364	179.765	97.0406	262.49	0.888102	0.00116511	0.0476582
ZNF623	1.54267	2.59376	15.3348	-31.3939	-47.909	-14.8789	0.776886	0.00116565	0.0476582
SLC16A2	0.758594	5.65928	15.3334	-60.4167	-165.748	44.9147	0.234418	0.00116608	0.0476582
SP100	-0.989964	6.76453	15.3329	345.78	134.952	556.609	0.67029	0.00116623	0.0476582
VSIG1	-0.975887	4.74102	15.3164	97.1136	49.5545	144.673	0.834523	0.00117152	0.0476582
ZNF620	-1.05231	3.59974	15.3127	51.2955	26.7513	75.8396	0.854127	0.0011727	0.0476582
ATP6AP2	0.648131	8.55387	15.2901	-790.992	-1598.45	16.4618	0.400356	0.00117997	0.0476582
CD3G	-0.948536	5.10253	15.2878	130.492	60.2578	200.727	0.759323	0.00118073	0.0476582
PPARD	-0.810194	4.62837	15.2812	92.2197	57.56	126.879	1.0874	0.00118285	0.0476582
KLB	-0.855085	4.35678	15.2768	54.0455	24.0952	83.9957	0.737482	0.00118427	0.0476582
ERGIC1	0.956003	5.11129	15.2747	-68.1591	-136.311	-0.00715879	0.408731	0.00118497	0.0476582
CDCP1	-0.9808	3.25009	15.2582	40.2803	21.9967	58.5639	0.900376	0.00119032	0.0476582
PRELID2	-1.23614	3.64033	15.1866	70.8485	44.3264	97.3706	1.09173	0.00121393	0.0476582
ASTN1	0.755057	6.93501	15.1835	-240.894	-503.487	21.6991	0.374917	0.00121498	0.0476582
NSUN3	-0.828919	5.8183	15.1698	128.795	48.3085	209.282	0.653984	0.00121956	0.0476582
CNNM3	-0.608646	4.47698	15.1522	48.4621	27.8265	69.0977	0.959792	0.00122548	0.0476582
PCDHA10	-0.865419	5.28969	15.1412	147.674	83.2225	212.126	0.936402	0.00122918	0.0476582
BCL2L15	-0.971166	5.21334	15.1402	148.348	79.399	217.298	0.879314	0.00122952	0.0476582
ZNF527	-0.90629	3.98896	15.1256	57.0758	29.2947	84.8568	0.839644	0.00123446	0.0476582
CHAF1B	-0.851949	6.04307	15.119	212.455	104.294	320.616	0.802763	0.00123672	0.0476582
NOVA1	-0.595603	5.14596	15.1126	29.8182	-2.5631	62.1995	0.376339	0.00123888	0.0476582
ANKRD36	-1.31933	2.58229	15.1098	34.3788	17.7491	51.0085	0.844888	0.00123984	0.0476582
UGT8	-0.799401	5.17323	15.1077	66.2879	19.506	113.07	0.579093	0.00124058	0.0476582
STXBP4	-0.905759	5.63834	15.1047	197.97	113.725	282.215	0.960387	0.00124158	0.0476582
FAAP24	-1.05452	4.57228	15.0924	110.848	63.1403	158.557	0.949574	0.0012458	0.0476582
LONRF2	0.598869	7.85727	15.0816	-622.985	-1014.12	-231.845	0.650935	0.00124953	0.0476582
CHRNG	-0.920997	3.77964	15.0304	52.0379	28.4616	75.6141	0.902064	0.00126731	0.0476582
KLHL33	-1.03873	4.69112	15.0191	102.394	50.2239	154.564	0.802131	0.00127126	0.0476582
YAF2	-0.972532	6.31643	15.0013	326.402	149.519	503.284	0.754153	0.00127751	0.0476582
SIX4	-0.906037	4.5132	14.9915	74.1061	38.8429	109.369	0.858865	0.00128098	0.0476582
PEDS1	-0.651281	6.53284	14.9903	173.591	74.8169	272.365	0.718252	0.00128142	0.0476582
WFDC8	-1.18625	3.1735	14.9834	34.5758	16.792	52.3595	0.794586	0.00128384	0.0476582
TMEM269	-1.09228	4.45657	14.9775	106.182	55.7472	156.616	0.860425	0.00128596	0.0476582
WRN	-0.868785	5.66047	14.9773	152.811	62.8054	242.816	0.69387	0.00128605	0.0476582
PEX12	1.0477	4.28293	14.9693	-69.2045	-112.929	-25.4798	0.646844	0.00128887	0.0476582
TADA3	-0.54498	6.13628	14.9494	109.621	64.2332	155.009	0.987064	0.00129598	0.0476582
METTL3	0.837007	3.60266	14.9452	-33.1742	-56.3636	-9.98486	0.584661	0.00129752	0.0476582
SLFN14	-0.902281	5.54463	14.9411	191.447	97.7593	285.135	0.835138	0.001299	0.0476582
SAMD5	-0.823879	4.85154	14.9346	63.6894	20.3212	107.058	0.600189	0.00130131	0.0476582
RFT1	-0.720411	5.56399	14.9346	140.235	72.1367	208.333	0.841614	0.00130134	0.0476582
YIPF4	-0.769698	8.47179	14.9297	935.826	471.679	1399.97	0.824009	0.00130309	0.0476582
XKR5	-0.933333	3.51938	14.9222	29.447	8.50068	50.3933	0.574547	0.00130581	0.0476582
FBXO48	-0.905984	5.97636	14.9202	235.72	119.346	352.094	0.827813	0.00130653	0.0476582
EEF1AKMT3	-0.924334	4.17974	14.9165	56.0152	24.7863	87.244	0.733063	0.00130788	0.0476582
DDB1	0.644082	8.7324	14.9147	-347.152	-1195.09	500.785	0.16732	0.00130853	0.0476582
LRG1	-1.03633	4.09	14.9125	69.1364	35.9626	102.31	0.851733	0.00130931	0.0476582
AVPR1A	-0.794236	3.28993	14.9123	26.1212	10.6005	41.6419	0.687819	0.0013094	0.0476582
BCL2L2-PABPN1	-0.606657	6.95003	14.9076	165.773	70.58	260.965	0.711708	0.00131111	0.0476582
EIF5B	-0.735395	8.67852	14.9019	1009.71	480.7	1538.72	0.780053	0.00131318	0.0476582
IDO1	-1.09454	4.20776	14.8975	85.1742	41.7583	128.59	0.801773	0.00131476	0.0476582
IARS1	1.0013	2.87883	14.8911	-15.1742	-33.9588	3.61033	0.33014	0.00131712	0.0476582
NEDD9	-1.24857	4.49739	14.8882	124.455	66.0362	182.873	0.87067	0.00131816	0.0476582
TRIM58	-0.911807	5.4697	14.8858	137.667	61.7591	213.574	0.741201	0.00131906	0.0476582
SRP19	-0.853303	6.24418	14.8835	196.5	81.739	311.261	0.699778	0.00131991	0.0476582
RAD51D	-0.773408	4.74256	14.8762	67.1515	37.0366	97.2664	0.911312	0.00132256	0.0476582
CABP4	-1.13392	3.55869	14.8755	48.3485	23.1367	73.5602	0.78374	0.00132285	0.0476582
ZNF585B	-0.921607	7.52743	14.8638	700.955	307.313	1094.6	0.727748	0.00132715	0.0476582
ZBTB8A	-0.896617	5.51453	14.8546	165.038	84.9499	245.126	0.842187	0.00133054	0.0476582
SLC35E3	-0.883904	6.85699	14.8531	420.947	208.709	633.185	0.81058	0.0013311	0.0476582
CRTAM	-1.00293	2.21046	14.8469	23.197	13.4061	32.9878	0.968283	0.00133339	0.0476582
GPR157	-0.883878	5.74143	14.827	188.523	91.9717	285.074	0.797993	0.00134078	0.0476582
SLC5A12	-1.4065	1.14251	14.8189	12.8409	7.22408	18.4577	0.934322	0.00134381	0.0476582
ALG2	0.825705	4.20015	14.8156	-38.1894	-67.7654	-8.61339	0.52771	0.00134502	0.0476582
PDP2	-0.762431	4.3214	14.8116	55.4773	26.4654	84.4892	0.781504	0.00134654	0.0476582
CCDC144A	-1.11761	7.01769	14.8091	495.902	185.152	806.651	0.652194	0.00134746	0.0476582
KIAA0754	-0.960196	4.23806	14.8088	89.9242	56.1949	123.654	1.08958	0.00134758	0.0476582
HERC4	-0.910824	5.61714	14.8078	160.841	72.797	248.885	0.746602	0.00134794	0.0476582
MFSD4B	-0.942529	6.0448	14.7993	247.485	124.411	370.559	0.821816	0.00135115	0.0476594
M6PR	0.714376	5.45075	14.7919	-109.273	-202.572	-15.9733	0.478658	0.00135394	0.0476594
RPN1	0.798661	7.51007	14.7448	-314.727	-690.82	61.3655	0.342004	0.00137184	0.0477337
FAM180A	-0.985493	4.9333	14.7409	111.061	53.1993	168.922	0.784448	0.00137331	0.0477337
ZNF565	-1.04872	4.22715	14.7407	67.4242	32.1936	102.655	0.782145	0.00137339	0.0477337
MEFV	-0.893251	4.62357	14.7389	90.3485	43.8638	136.833	0.794334	0.00137409	0.0477337
ONECUT3	-0.868878	4.57166	14.7329	80.1364	40.5381	119.735	0.827077	0.00137639	0.0477337
TMEM50B	0.734687	4.91844	14.7313	-39.3106	-86.4684	7.84722	0.340681	0.001377	0.0477337
ZNF556	-0.904243	5.87676	14.7291	232.561	114.267	350.854	0.803465	0.00137783	0.0477337
WDR27	-1.08487	1.88984	14.717	15.5833	8.76991	22.3968	0.934733	0.00138249	0.0477337
LAPTM4A	0.949977	7.29681	14.713	-58.9545	-395.395	277.486	0.0716145	0.00138404	0.0477337
ANKRD40CL	-1.14736	2.88805	14.7082	26.697	11.9683	41.4256	0.740782	0.00138592	0.0477337
VRTN	-1.45015	1.91058	14.6873	17.5076	9.31389	25.7013	0.87325	0.00139401	0.047909
PSTPIP2	-0.879869	3.05552	14.6597	26.7348	12.287	41.1827	0.75625	0.00140483	0.0480337
TBCCD1	-0.825386	4.54977	14.6566	81.0455	45.314	116.777	0.92698	0.00140606	0.0480337
ITGA11	-0.757483	4.84272	14.653	81.8561	37.3007	126.411	0.750833	0.00140747	0.0480337
GDF10	0.694089	4.72479	14.6447	-71.7424	-135.383	-8.10209	0.460719	0.00141074	0.0480337
MED18	-0.65523	4.09472	14.6216	23.6515	8.83955	38.4635	0.652587	0.00141989	0.0480337
ASB4	-0.884343	4.64433	14.6132	63.8788	23.5421	104.215	0.647215	0.00142325	0.0480337
SPC25	-1.01016	4.53307	14.6124	88.8712	43.0761	134.666	0.793111	0.00142357	0.0480337
CALB1	1.24043	4.9114	14.6095	-123.879	-225.45	-22.3077	0.498447	0.00142473	0.0480337
ARL11	-0.827705	3.28253	14.604	37.2727	19.9171	54.6284	0.877692	0.0014269	0.0480337
NUDT19	-0.801802	5.49183	14.602	149.492	83.0782	215.907	0.91992	0.0014277	0.0480337
RIPOR2	-1.16424	3.76263	14.5787	66.9318	36.4172	97.4465	0.89643	0.00143708	0.0480568
PURA	-0.746296	8.28127	14.575	761.697	350.061	1173.33	0.756243	0.00143857	0.0480568
CLSPN	-1.1965	4.73968	14.5729	138.212	74.3298	202.094	0.884215	0.0014394	0.0480568
PSMG4	-0.950518	6.09983	14.5704	268.265	134.714	401.816	0.820935	0.00144041	0.0480568
IGSF6	-0.886133	5.14555	14.5467	138.568	76.9787	200.158	0.919494	0.00145006	0.0482778
TRAF3IP2	-0.831157	4.87368	14.5264	142.689	92.1576	193.221	1.15404	0.00145835	0.0484455
PPT2	0.862766	3.83584	14.5195	-35.1515	-59.9502	-10.3529	0.579306	0.00146116	0.0484455
ZNF558	-0.78117	4.79344	14.5063	75.9167	36.554	115.279	0.788215	0.00146661	0.0485257
RAB6C	0.874333	2.86617	14.4956	-0.893939	-13.9669	12.179	0.0279465	0.00147102	0.0485712
GPNMB	2.09901	3.1837	14.4863	7.21212	-24.02	38.4443	0.0943742	0.00147488	0.0485748
LEP	-1.04667	2.17948	14.4798	13.1212	5.31738	20.925	0.68716	0.00147756	0.0485748
FUT6	-1.1859	3.02788	14.4529	37.2803	15.9163	58.6443	0.713164	0.00148881	0.0485748
IKBIP	-0.915894	3.29604	14.4425	35.3485	18.5013	52.1956	0.857505	0.00149318	0.0485748
RILPL1	-0.596791	4.7119	14.4322	29.6742	8.94043	50.4081	0.584915	0.00149751	0.0485748
SDHAF3	0.765023	4.14327	14.4308	-20.2955	-59.4694	18.8785	0.211736	0.00149813	0.0485748
LEPROTL1	0.655074	6.28237	14.4166	-165.977	-309.484	-22.4705	0.472681	0.00150413	0.0485748
ERCC8	-0.917674	6.33894	14.4056	264.72	114.524	414.915	0.720315	0.00150883	0.0485748
PRSS47	-0.892006	3.72749	14.4039	44.3636	18.6072	70.1201	0.703935	0.00150954	0.0485748
ROCK1	-0.778882	7.38618	14.4006	549.061	294.905	803.216	0.882903	0.00151093	0.0485748
C2orf50	-0.837119	5.34806	14.3974	128.848	66.4245	191.272	0.843568	0.00151231	0.0485748
SMAGP	-1.13351	3.58398	14.3899	42.0076	18.9879	65.0273	0.745795	0.00151549	0.0485748
INTS6	-0.847688	6.61775	14.385	343.902	173.009	514.794	0.822438	0.00151763	0.0485748
FOXM1	-1.32404	2.49818	14.3839	32.0833	15.0275	49.1392	0.768773	0.00151808	0.0485748
TRUB1	0.64356	5.88683	14.3644	-120.515	-244.717	3.68632	0.396558	0.00152648	0.0485748
ACBD5	-0.921979	5.27758	14.3487	136.917	68.5629	205.27	0.818627	0.00153325	0.0485748
UBA5	0.660057	4.24493	14.3459	-43.8561	-81.5023	-6.20978	0.476102	0.00153447	0.0485748
LCTL	-1.03415	2.77729	14.3454	30.3864	17.4068	43.3659	0.95678	0.00153472	0.0485748
MORN3	-1.02829	5.26085	14.3343	151.379	75.8463	226.911	0.819075	0.00153953	0.0485748
PRMT9	-0.818949	2.86014	14.3322	22.2879	12.989	31.5867	0.979561	0.00154043	0.0485748
METTL2A	-0.80255	6.95676	14.3212	371.402	197.061	545.742	0.870636	0.00154527	0.0485748
RASGRF2	0.650003	6.389	14.3204	-227.545	-462.02	6.92897	0.396611	0.00154561	0.0485748
DUSP28	-0.845948	4.31682	14.3033	54.8788	29.4914	80.2662	0.883442	0.00155309	0.0485748
FAM83F	-0.859062	5.72964	14.2985	187.25	89.6385	284.862	0.783994	0.00155523	0.0485748
SLITRK5	0.812298	4.83023	14.2939	-103.735	-175.638	-31.8312	0.589612	0.00155724	0.0485748
TMEM192	-0.763575	7.31907	14.2919	419.712	202.392	637.033	0.789302	0.00155812	0.0485748
SKP2	-0.916671	4.07634	14.288	73.0682	42.5381	103.598	0.97812	0.00155986	0.0485748
JPH2	-0.881117	4.44793	14.2837	84.9773	47.0233	122.931	0.915035	0.00156175	0.0485748
GDNF	-1.28709	1.6052	14.2831	10.7727	4.56046	16.985	0.708709	0.001562	0.0485748
NPIPA8	-0.91442	7.1541	14.2592	235.848	-43.7821	515.479	0.344699	0.00157265	0.0485748
ZNF778	-0.784393	4.07299	14.2491	48.4773	25.9054	71.0491	0.877735	0.00157716	0.0485748
TMPRSS4	-0.835223	4.72443	14.2439	62.3333	21.7051	102.962	0.627024	0.00157949	0.0485748
SYAP1	-0.659206	6.74001	14.2403	258.886	154.814	362.959	1.01663	0.00158109	0.0485748
ZNF805	-0.936633	5.67168	14.2373	168.417	74.281	262.552	0.731178	0.00158244	0.0485748
ZNF490	-0.745968	6.44586	14.2362	252.508	130.549	374.467	0.846161	0.00158296	0.0485748
ADCK1	-0.830639	2.89869	14.231	27.3712	15.614	39.1284	0.951442	0.00158529	0.0485748
CYP4F8	-0.962175	3.50459	14.2156	37.2727	17.0791	57.4663	0.754344	0.00159225	0.0485748
SOD2	-0.866889	8.30405	14.2087	928.917	512.563	1345.27	0.911814	0.00159538	0.0485748
ELMO1	0.785297	5.5743	14.1996	-144.561	-252.933	-36.1884	0.54516	0.00159952	0.0485748
ZNF660	-0.848573	5.20278	14.1901	113.568	49.502	177.634	0.724469	0.00160382	0.0485748
IPO11	0.984786	3.58948	14.1847	-40.1515	-68.7927	-11.5104	0.572933	0.00160628	0.0485748
LIG3	-0.704049	5.4555	14.1804	102.295	50.4549	154.136	0.806452	0.00160824	0.0485748
TTPAL	-0.791254	3.40726	14.1794	27.447	16.3661	38.5279	1.0123	0.00160872	0.0485748
POU2AF1	-1.08169	3.88511	14.1789	67.3561	30.9193	103.793	0.755492	0.00160895	0.0485748
CC2D2B	-0.974213	2.22559	14.1669	16.7121	9.51257	23.9117	0.948677	0.00161445	0.0485748
PIGM	-0.63385	5.85764	14.1653	117.568	56.8374	178.299	0.791177	0.0016152	0.0485748
AP5S1	-0.708576	4.76089	14.1639	65.3788	37.7299	93.0277	0.966388	0.00161584	0.0485748
SFR1	-0.95339	2.36666	14.1568	18.75	10.912	26.588	0.977658	0.00161911	0.0485748
ZIM3	-1.06713	2.53088	14.1547	16.7652	5.74308	27.7872	0.621636	0.00162007	0.0485748
ZNF716	-1.08293	4.64793	14.1224	114.068	56.0407	172.096	0.803383	0.00163504	0.0489317
RAD51C	-0.814972	5.02787	14.0989	99.4697	48.9684	149.971	0.804971	0.00164607	0.0491697
ANAPC15	-0.885335	6.85388	14.0898	430.371	204.131	656.612	0.777436	0.00165032	0.0491766
R3HDM1	0.930911	2.84829	14.0792	-21.2197	-38.0761	-4.36327	0.514477	0.00165533	0.0491766
NFIC	-0.578942	5.97119	14.0768	137.106	86.2374	187.975	1.10154	0.00165647	0.0491766
KLHL6	-0.931334	3.85376	14.0609	56.0303	33.8153	78.2453	1.03079	0.00166404	0.0491766
ATP6V1H	0.80147	6.40844	14.0481	-288.727	-470.63	-106.825	0.648696	0.00167012	0.0491766
PSPC1	-0.874768	5.76623	14.0426	194.598	100.016	289.181	0.840851	0.00167274	0.0491766
NBPF20	-0.826199	6.44778	14.0372	206.765	71.7439	341.786	0.625846	0.00167532	0.0491766
ARSG	-0.987639	3.51447	14.0368	34.4394	17.3137	51.5651	0.821863	0.00167553	0.0491766
EXOC6	1.0567	2.45216	14.031	-15.8333	-27.9909	-3.67578	0.532253	0.00167833	0.0491766
ANAPC16	-0.692104	5.80337	14.0254	127.303	62.7486	191.857	0.805944	0.00168099	0.0491766
PIWIL1	-1.15461	4.10849	14.0193	77.6364	33.4999	121.773	0.718885	0.00168395	0.0491766
FBLIM1	-1.08641	3.85669	14.0179	61.9318	34.5799	89.2838	0.925375	0.00168461	0.0491766
GRM6	-0.784531	5.55222	14.0114	127.841	53.7277	201.954	0.704963	0.00168775	0.0491766
MMAB	-0.755164	5.06422	13.9981	103.053	65.1175	140.989	1.11022	0.00169418	0.0491766
PPHLN1	-1.00029	3.02574	13.9968	36.8409	19.847	53.8348	0.885991	0.0016948	0.0491766
SRGAP1	-0.760096	5.94289	13.9953	207.485	99.0657	315.904	0.782118	0.00169553	0.0491766
RBM23	-0.794954	3.83207	13.988	47.4621	29.0472	65.877	1.05334	0.00169908	0.0491777
XRCC2	-0.933811	6.51251	13.9736	279.561	102.983	456.138	0.647044	0.00170614	0.0491777
POLQ	-1.05005	2.83824	13.9692	31.1667	19.0097	43.3236	1.04775	0.00170827	0.0491777
CDH6	-0.62328	5.08431	13.9627	69.9773	31.8554	108.099	0.750196	0.00171147	0.0491777
CHST6	-0.807175	6.39527	13.9621	398.932	248.148	549.716	1.08127	0.00171177	0.0491777
PAQR5	-0.927213	3.08381	13.9575	33.0227	18.191	47.8545	0.90994	0.00171403	0.0491777
PLEKHA5	-0.902587	7.18561	13.951	472.939	193.877	752.002	0.692622	0.00171723	0.0491811
ULBP3	-0.94343	5.0658	13.9435	79.7727	24.0682	135.477	0.58527	0.00172091	0.0491984
NIPAL1	-0.800139	3.03253	13.9263	29.7879	15.8931	43.6827	0.876152	0.00172942	0.049285
USP45	-0.972422	4.19301	13.925	59.3561	22.9249	95.7872	0.665863	0.00173011	0.049285
TRIM38	-0.96954	4.96087	13.905	114.091	53.9309	174.251	0.77506	0.00174007	0.0494554
CCDC102B	-1.44613	0.577283	13.8959	3.97727	1.21472	6.73983	0.588392	0.00174462	0.0494554
ADIPOQ	-1.11346	4.06102	13.8832	79.3182	38.3407	120.296	0.791078	0.00175098	0.0494554
TRIM45	-0.824217	3.60295	13.8801	40.7879	24.2999	57.2758	1.01101	0.00175259	0.0494554
NEK1	-1.00334	3.77952	13.8775	56.0833	28.1695	83.9971	0.821121	0.00175385	0.0494554
PRICKLE4	0.872187	4.35938	13.8759	-103.939	-152.62	-55.2586	0.872599	0.00175466	0.0494554
TCEANC2	-0.654273	6.42197	13.8564	191.114	88.9099	293.317	0.764217	0.00176457	0.0496043
PHACTR2	-0.777938	3.57115	13.8482	36.5227	24.4991	48.5464	1.24142	0.00176876	0.0496043
ZSCAN23	-1.11421	3.58319	13.8472	58.5	33.1767	83.8233	0.944119	0.00176925	0.0496043
SLC25A46	0.739659	4.92338	13.8331	-74.4167	-140.676	-8.15728	0.459002	0.00177647	0.0497031
ZNF813	-0.852957	4.62911	13.8171	77.197	39.2438	115.15	0.831273	0.00178466	0.0497031
DELE1	0.964351	3.17548	13.8151	-17.2045	-33.32	-1.08907	0.436307	0.00178569	0.0497031
PIP5K1B	1.17576	2.1982	13.8081	-18.3258	-30.7864	-5.86512	0.601054	0.00178927	0.0497031
PPP1R1A	-0.708412	6.237	13.7974	99.2273	4.24827	194.206	0.426968	0.00179483	0.0497031
ZNF70	-0.87042	6.23169	13.796	266.508	123.945	409.07	0.764004	0.00179556	0.0497031
MAP1B	-0.824039	11.8254	13.7925	9093.52	4227.25	13959.8	0.763709	0.00179735	0.0497031
AGO3	-0.733075	6.95004	13.7835	319.28	134.889	503.672	0.707659	0.00180203	0.0497031
ACER3	-0.778077	4.58289	13.7824	85.2348	50.9687	119.501	1.01658	0.00180262	0.0497031
GCM1	-1.24466	2.12627	13.7769	23.3788	11.9757	34.7819	0.837896	0.0018055	0.0497031
CYP2C9	-0.998836	4.62466	13.7721	92.8258	42.2094	143.442	0.749497	0.001808	0.0497031
CCDC169	-0.987437	4.79288	13.7681	82.5682	26.776	138.36	0.604828	0.0018101	0.0497031
KCNJ15	-0.99338	4.25614	13.7406	70.2652	34.3712	106.159	0.800038	0.00182452	0.0499545
TMEM212	-1.02883	7.24439	13.7387	483.902	182.797	785.006	0.656798	0.00182551	0.0499545

## Sheet: Supplementary Table 3
Supplementary Table 3. A result of enrichment analysis using ReactomePA on differentially expressed genes detected by edgeR.
ID	Description	GeneRatio	BgRatio	pvalue	p.adjust	qvalue	geneID	Count
R-HSA-5693568	Resolution of D-loop Structures through Holliday Junction Intermediates	7/309	33/10867	3.17469e-05	0.00574381	0.00574381	GEN1/BLM/BRIP1/WRN/RAD51D/RAD51C/XRCC2	7
R-HSA-5693537	Resolution of D-Loop Structures	7/309	34/10867	3.90134e-05	0.00574381	0.00574381	GEN1/BLM/BRIP1/WRN/RAD51D/RAD51C/XRCC2	7
R-HSA-9675136	Diseases of DNA Double-Strand Break Repair	6/309	24/10867	4.39578e-05	0.00574381	0.00574381	BLM/BRIP1/WRN/RAD51D/RAD51C/XRCC2	6
R-HSA-9701193	Defective HDR through Homologous Recombination (HRR) due to PALB2 loss of function	6/309	24/10867	4.39578e-05	0.00574381	0.00574381	BLM/BRIP1/WRN/RAD51D/RAD51C/XRCC2	6
R-HSA-9704331	Defective HDR through Homologous Recombination Repair (HRR) due to PALB2 loss of BRCA1 binding function	6/309	24/10867	4.39578e-05	0.00574381	0.00574381	BLM/BRIP1/WRN/RAD51D/RAD51C/XRCC2	6
R-HSA-9704646	Defective HDR through Homologous Recombination Repair (HRR) due to PALB2 loss of BRCA2/RAD51/RAD51C binding function	6/309	24/10867	4.39578e-05	0.00574381	0.00574381	BLM/BRIP1/WRN/RAD51D/RAD51C/XRCC2	6
R-HSA-5693554	Resolution of D-loop Structures through Synthesis-Dependent Strand Annealing (SDSA)	6/309	26/10867	7.16673e-05	0.00802674	0.00802674	BLM/BRIP1/WRN/RAD51D/RAD51C/XRCC2	6
R-HSA-9675135	Diseases of DNA repair	6/309	34/10867	0.000345684	0.033877	0.033877	BLM/BRIP1/WRN/RAD51D/RAD51C/XRCC2	6
R-HSA-5693616	Presynaptic phase of homologous DNA pairing and strand exchange	6/309	39/10867	0.000744296	0.0648365	0.0648365	BLM/BRIP1/WRN/RAD51D/RAD51C/XRCC2	6
R-HSA-5693579	Homologous DNA Pairing and Strand Exchange	6/309	42/10867	0.00111422	0.0873546	0.0873546	BLM/BRIP1/WRN/RAD51D/RAD51C/XRCC2	6
R-HSA-5685942	HDR through Homologous Recombination (HRR)	7/309	67/10867	0.00283316	0.201927	0.201927	GEN1/BLM/BRIP1/WRN/RAD51D/RAD51C/XRCC2	7
R-HSA-8847993	ERBB2 Activates PTK6 Signaling	3/309	13/10867	0.0052682	0.344189	0.344189	PTK6/EREG/NRG1	3
R-HSA-5693538	Homology Directed Repair	10/309	138/10867	0.00597661	0.360435	0.360435	GEN1/BLM/BRIP1/WRN/RAD51D/CLSPN/LIG3/RAD51C/XRCC2/POLQ	10
R-HSA-5693532	DNA Double-Strand Break Repair	11/309	167/10867	0.00814612	0.446649	0.446649	PRKDC/GEN1/BLM/BRIP1/WRN/RAD51D/CLSPN/LIG3/RAD51C/XRCC2/POLQ	11
R-HSA-1660662	Glycosphingolipid metabolism	5/309	46/10867	0.00950184	0.446649	0.446649	ASAH1/ARSA/CERK/UGT8/ARSG	5
R-HSA-204174	Regulation of pyruvate dehydrogenase (PDH) complex	3/309	16/10867	0.009685	0.446649	0.446649	DLD/PPARD/PDP2	3
R-HSA-418457	cGMP effects	3/309	16/10867	0.009685	0.446649	0.446649	KCNMB3/PDE11A/KCNMB1	3
R-HSA-70268	Pyruvate metabolism	4/309	31/10867	0.0110115	0.475206	0.475206	LDHAL6A/DLD/PPARD/PDP2	4
R-HSA-3781860	Diseases associated with N-glycosylation of proteins	3/309	17/10867	0.0115165	0.475206	0.475206	ALG14/RFT1/ALG2	3
R-HSA-73894	DNA Repair	17/309	335/10867	0.0151736	0.594805	0.594805	PRKDC/GEN1/FAAP20/BLM/BRIP1/VCP/FAAP24/WRN/DDB1/RAD51D/CLSPN/ERCC8/LIG3/RAD51C/XRCC2/POLQ/USP45	17
R-HSA-9687136	Aberrant regulation of mitotic exit in cancer due to RB1 defects	3/309	20/10867	0.0181341	0.603011	0.603011	SKP2/ANAPC15/ANAPC16	3
R-HSA-8848021	Signaling by PTK6	5/309	54/10867	0.0182564	0.603011	0.603011	PTK6/EREG/NRG1/GPNMB/ELMO1	5
R-HSA-9006927	Signaling by Non-Receptor Tyrosine Kinases	5/309	54/10867	0.0182564	0.603011	0.603011	PTK6/EREG/NRG1/GPNMB/ELMO1	5
R-HSA-9687139	Aberrant regulation of mitotic cell cycle due to RB1 defects	4/309	36/10867	0.0184595	0.603011	0.603011	CCND2/SKP2/ANAPC15/ANAPC16	4
R-HSA-71406	Pyruvate metabolism and Citric Acid (TCA) cycle	5/309	55/10867	0.0196296	0.615585	0.615585	LDHAL6A/DLD/SDHD/PPARD/PDP2	5
R-HSA-9675126	Diseases of mitotic cell cycle	4/309	38/10867	0.0221363	0.667495	0.667495	CCND2/SKP2/ANAPC15/ANAPC16	4
R-HSA-392154	Nitric oxide stimulates guanylate cyclase	3/309	22/10867	0.0234981	0.682316	0.682316	KCNMB3/PDE11A/KCNMB1	3
R-HSA-1482801	Acyl chain remodelling of PS	3/309	23/10867	0.0264675	0.741091	0.741091	MBOAT1/PLA2G2D/PLA2R1	3
R-HSA-8978868	Fatty acid metabolism	10/309	177/10867	0.029772	0.788813	0.788813	CYP1A2/HSD17B12/OLAH/PTGIS/PPARD/NUDT19/PPT2/ACBD5/CYP4F8/CYP2C9	10
R-HSA-1250342	PI3K events in ERBB4 signaling	2/309	10/10867	0.0311903	0.788813	0.788813	EREG/NRG1	2
R-HSA-5685939	HDR through MMEJ (alt-NHEJ)	2/309	10/10867	0.0311903	0.788813	0.788813	LIG3/POLQ	2
R-HSA-913709	O-linked glycosylation of mucins	5/309	63/10867	0.0330748	0.810333	0.810333	ST6GALNAC3/GALNT18/GCNT3/GALNT16/GALNT4	5
R-HSA-5693567	HDR through Homologous Recombination (HRR) or Single Strand Annealing (SSA)	8/309	132/10867	0.0345854	0.821665	0.821665	GEN1/BLM/BRIP1/WRN/RAD51D/CLSPN/RAD51C/XRCC2	8
R-HSA-69618	Mitotic Spindle Checkpoint	7/309	113/10867	0.0420901	0.910951	0.910951	CENPL/SPC24/CENPN/SKA1/SPC25/ANAPC15/ANAPC16	7
R-HSA-428157	Sphingolipid metabolism	6/309	90/10867	0.042904	0.910951	0.910951	ASAH1/ARSA/CERK/UGT8/ARSG/ACER3	6
R-HSA-211979	Eicosanoids	2/309	12/10867	0.0440726	0.910951	0.910951	PTGIS/CYP4F8	2
R-HSA-71064	Lysine catabolism	2/309	12/10867	0.0440726	0.910951	0.910951	HYKK/DLD	2
R-HSA-164952	The role of Nef in HIV-1 replication and disease pathogenesis	3/309	28/10867	0.0441532	0.910951	0.910951	AP1S3/ELMO1/ATP6V1H	3
R-HSA-8863795	Downregulation of ERBB2 signaling	3/309	29/10867	0.0482453	0.956399	0.956399	USP8/EREG/NRG1	3

## Sheet: Supplementary Table 4
Supplementary Table 4. A result of enrichment analysis using GO and KEGG on differentially expressed genes detected by edgeR.
Category	Term	Count	%	PValue
GOTERM_MF_DIRECT	GO:0000400~four-way junction DNA binding	6	1.03093	0.000107826
GOTERM_BP_DIRECT	GO:0006357~regulation of transcription by RNA polymerase II	72	12.3711	0.00013426
KEGG_PATHWAY	hsa04142:Lysosome	12	2.06186	0.000646747
GOTERM_MF_DIRECT	GO:0000981~DNA-binding transcription factor activity, RNA polymerase II-specific	56	9.62199	0.000709403
GOTERM_MF_DIRECT	GO:0008270~zinc ion binding	87	14.9485	0.00072809
GOTERM_CC_DIRECT	GO:0005657~replication fork	6	1.03093	0.00120242
GOTERM_BP_DIRECT	GO:0032755~positive regulation of interleukin-6 production	10	1.71821	0.00165607
GOTERM_BP_DIRECT	GO:0032757~positive regulation of interleukin-8 production	8	1.37457	0.00171457
GOTERM_BP_DIRECT	GO:0006281~DNA repair	18	3.09278	0.00342806
GOTERM_BP_DIRECT	GO:0016554~cytidine to uridine editing	4	0.687285	0.00349565
GOTERM_CC_DIRECT	GO:0033063~Rad51B-Rad51C-Rad51D-XRCC2 complex	3	0.515464	0.00401512
GOTERM_BP_DIRECT	GO:0006355~regulation of DNA-templated transcription	41	7.04467	0.00532699
GOTERM_MF_DIRECT	GO:0046872~metal ion binding	104	17.8694	0.00624713
GOTERM_BP_DIRECT	GO:0032735~positive regulation of interleukin-12 production	6	1.03093	0.00679704
GOTERM_BP_DIRECT	GO:0000724~double-strand break repair via homologous recombination	9	1.54639	0.00719181
GOTERM_CC_DIRECT	GO:0098554~cytoplasmic side of endoplasmic reticulum membrane	4	0.687285	0.00939689
GOTERM_BP_DIRECT	GO:0055091~phospholipid homeostasis	4	0.687285	0.00978394
GOTERM_BP_DIRECT	GO:0007260~tyrosine phosphorylation of STAT protein	3	0.515464	0.00997314
GOTERM_BP_DIRECT	GO:0044355~clearance of foreign intracellular DNA	3	0.515464	0.00997314
GOTERM_CC_DIRECT	GO:0000139~Golgi membrane	31	5.32646	0.0105865
GOTERM_MF_DIRECT	GO:0005515~protein binding	409	70.2749	0.0108684
GOTERM_BP_DIRECT	GO:0010165~response to X-ray	4	0.687285	0.011511
GOTERM_CC_DIRECT	GO:0012505~endomembrane system	18	3.09278	0.0117151
KEGG_PATHWAY	hsa00512:Mucin type O-glycan biosynthesis	5	0.859107	0.0134723
GOTERM_CC_DIRECT	GO:0009897~external side of plasma membrane	20	3.43643	0.013867
GOTERM_CC_DIRECT	GO:0031410~cytoplasmic vesicle	16	2.74914	0.014451
GOTERM_MF_DIRECT	GO:0017040~N-acylsphingosine amidohydrolase activity	3	0.515464	0.015017
GOTERM_CC_DIRECT	GO:0030054~cell junction	12	2.06186	0.016349
GOTERM_MF_DIRECT	GO:0008173~RNA methyltransferase activity	4	0.687285	0.0175358
KEGG_PATHWAY	hsa03440:Homologous recombination	5	0.859107	0.0209609
GOTERM_BP_DIRECT	GO:0006974~DNA damage response	16	2.74914	0.0218867
GOTERM_BP_DIRECT	GO:0070383~DNA cytosine deamination	3	0.515464	0.0226962
KEGG_PATHWAY	hsa00380:Tryptophan metabolism	5	0.859107	0.0227106
GOTERM_BP_DIRECT	GO:0008037~cell recognition	3	0.515464	0.0278741
GOTERM_BP_DIRECT	GO:0050863~regulation of T cell activation	3	0.515464	0.0278741
GOTERM_BP_DIRECT	GO:0018242~protein O-linked glycosylation via serine	3	0.515464	0.0278741
GOTERM_BP_DIRECT	GO:0060670~branching involved in labyrinthine layer morphogenesis	3	0.515464	0.0278741
GOTERM_BP_DIRECT	GO:0097681~double-strand break repair via alternative nonhomologous end joining	3	0.515464	0.0278741
GOTERM_BP_DIRECT	GO:0007626~locomotory behavior	7	1.20275	0.0291409
KEGG_PATHWAY	hsa01100:Metabolic pathways	53	9.10653	0.0309667
GOTERM_CC_DIRECT	GO:0035578~azurophil granule lumen	7	1.20275	0.033151
GOTERM_BP_DIRECT	GO:1901224~positive regulation of non-canonical NF-kappaB signal transduction	6	1.03093	0.0334423
GOTERM_BP_DIRECT	GO:0045869~negative regulation of single stranded viral RNA replication via double stranded DNA intermediate	3	0.515464	0.033474
GOTERM_BP_DIRECT	GO:0006631~fatty acid metabolic process	8	1.37457	0.0335105
GOTERM_BP_DIRECT	GO:0045087~innate immune response	24	4.12371	0.0343955
GOTERM_BP_DIRECT	GO:0071456~cellular response to hypoxia	9	1.54639	0.0359599
GOTERM_BP_DIRECT	GO:0006886~intracellular protein transport	14	2.4055	0.0370729
GOTERM_BP_DIRECT	GO:0030036~actin cytoskeleton organization	12	2.06186	0.0391365
GOTERM_BP_DIRECT	GO:0048484~enteric nervous system development	3	0.515464	0.0394697
GOTERM_BP_DIRECT	GO:0019933~cAMP-mediated signaling	4	0.687285	0.0415534
GOTERM_BP_DIRECT	GO:0030488~tRNA methylation	4	0.687285	0.0415534
GOTERM_BP_DIRECT	GO:0006310~DNA recombination	7	1.20275	0.0421028
GOTERM_MF_DIRECT	GO:0034713~type I transforming growth factor beta receptor binding	3	0.515464	0.0430279
GOTERM_MF_DIRECT	GO:0004126~cytidine deaminase activity	3	0.515464	0.0430279
GOTERM_BP_DIRECT	GO:0006954~inflammatory response	19	3.2646	0.0432516
GOTERM_MF_DIRECT	GO:0000978~RNA polymerase II cis-regulatory region sequence-specific DNA binding	44	7.56014	0.0452838
GOTERM_CC_DIRECT	GO:0009986~cell surface	26	4.46735	0.0456831
GOTERM_BP_DIRECT	GO:0015718~monocarboxylic acid transport	3	0.515464	0.0458361
GOTERM_BP_DIRECT	GO:0010457~centriole-centriole cohesion	3	0.515464	0.0458361

## Sheet: Supplementary Table 5
Supplementary Table 5. A result of differentially expressed gene analysis by quality surrogate variable analysis framework (p < 0.05).
Gene	logFC	AveExpr	t	P.Value	adj.P.Val	B
MAGEA10	-0.320293	1.45175	-7.06882	1.8e-06	0.0804403	2.21686
ZNF582	-0.23295	3.24157	-5.85654	1.84e-05	0.411819	1.06918
PRORP	-0.27909	2.34035	-5.47525	3.99e-05	0.537646	0.655381
FGFR2	0.283988	1.61361	5.37943	4.86e-05	0.537646	0.547325
SP3	-0.927594	2.45566	-5.27574	6.02e-05	0.537646	0.42857
PDPN	-0.14713	0.546168	-4.44066	0.000352157	0.974307	-0.594711
ALOX5AP	-0.257921	2.20338	-4.41448	0.000372574	0.974307	-0.628589
FAM133A	-0.250037	3.8284	-4.32973	0.000447308	0.974307	-0.738966
POC1B	-0.261311	1.94165	-4.27845	0.000499732	0.974307	-0.806239
SPON2	0.184225	0.480923	4.25783	0.000522522	0.974307	-0.833386
CRYL1	-0.24776	3.66892	-4.23479	0.000549242	0.974307	-0.863794
BTNL8	0.171846	0.595531	4.22814	0.000557213	0.974307	-0.87259
FBXL22	0.174178	1.11861	4.17617	0.000623628	0.974307	-0.941481
MACC1	-0.260904	0.571667	-4.15628	0.000651113	0.974307	-0.967939
MRPS7	-0.266419	3.83703	-4.13815	0.000677238	0.974307	-0.992106
PIGV	-0.191759	1.30455	-4.03203	0.000852802	0.974307	-1.13435
ACSF2	-0.204405	2.21163	-4.03114	0.00085445	0.974307	-1.13555
LTBP3	-0.162709	2.69556	-4.02528	0.000865419	0.974307	-1.14345
MAGEB18	-0.18479	3.74027	-4.01602	0.00088302	0.974307	-1.15593
LRRC27	-0.213546	1.88557	-3.99991	0.000914496	0.974307	-1.17766
DLG4	0.173501	1.77611	3.9852	0.000944235	0.974307	-1.19754
CAMK2D	-0.297719	0.702039	-3.9789	0.000957264	0.974307	-1.20606
NPIPB5	-0.248995	1.48812	-3.97262	0.00097045	0.974307	-1.21457
GHITM	0.208649	0.204024	3.97204	0.000971674	0.974307	-1.21535
ODC1	-0.278326	1.48043	-3.93408	0.00105536	0.974307	-1.26681
HSPB6	0.251248	0.881361	3.9271	0.00107152	0.974307	-1.27629
GAL	-0.240341	3.79111	-3.92195	0.00108359	0.974307	-1.28328
WNT2B	-0.20032	0.573302	-3.92142	0.00108486	0.974307	-1.28401
IPO11	-0.235442	0.615497	-3.90934	0.00111377	0.974307	-1.30043
SORBS1	-0.210756	0.783138	-3.88791	0.00116698	0.974307	-1.32961
ADGRL2	0.150456	0.299226	3.8863	0.00117107	0.974307	-1.3318
ZBTB43	-0.278504	1.19073	-3.87221	0.00120756	0.974307	-1.35101
ASIC1	-0.181799	0.657978	-3.86782	0.00121918	0.974307	-1.357
IDO2	-0.289102	0.457686	-3.85474	0.00125441	0.974307	-1.37486
MEF2A	-0.226744	0.704274	-3.84518	0.00128081	0.974307	-1.38792
SEPTIN9	-0.279932	2.20435	-3.83957	0.00129655	0.974307	-1.39558
CD99	-0.255409	4.68495	-3.81849	0.00135749	0.974307	-1.42443
SF1	-0.25677	1.15795	-3.81574	0.00136566	0.974307	-1.4282
CEBPE	-0.150382	0.898067	-3.81425	0.0013701	0.974307	-1.43024
FLG2	-0.233236	2.54088	-3.81397	0.00137093	0.974307	-1.43062
RGL3	0.209138	1.69149	3.80099	0.00141025	0.974307	-1.44841
MYO1A	0.153098	0.258872	3.7953	0.00142786	0.974307	-1.45622
NOVA1	0.182511	3.04192	3.7888	0.00144821	0.974307	-1.46512
COL8A1	-0.206243	1.90256	-3.76532	0.00152424	0.974307	-1.49736
LAIR2	-0.159078	0.371891	-3.75528	0.00155796	0.974307	-1.51117
PLEKHG2	-0.532963	2.78748	-3.7503	0.00157496	0.974307	-1.51801
SAMSN1	-0.199301	0.825921	-3.74941	0.00157803	0.974307	-1.51924
POLN	-0.201351	0.282441	-3.7469	0.00158667	0.974307	-1.52269
NOMO1	0.236665	2.90072	3.73244	0.00163747	0.974307	-1.54259
TOR1AIP1	-0.269317	2.40551	-3.73177	0.00163987	0.974307	-1.54352
ASPHD2	-0.276857	1.50444	-3.72935	0.00164856	0.974307	-1.54686
KHNYN	0.18377	0.452511	3.7264	0.00165919	0.974307	-1.55092
NDUFC2	-0.317392	0.983156	-3.71298	0.00170841	0.974307	-1.56941
CCN4	-0.215413	2.93228	-3.71154	0.0017138	0.974307	-1.5714
OMA1	-0.142398	0.228439	-3.70459	0.00173993	0.974307	-1.58097
RTN4	-0.156098	2.85671	-3.69541	0.00177512	0.974307	-1.59365
IKZF1	-0.221284	1.33744	-3.69088	0.00179273	0.974307	-1.5999
TASOR2	-0.214556	3.09224	-3.68429	0.00181865	0.974307	-1.609
ABHD14A	-0.243215	2.11559	-3.68349	0.00182182	0.974307	-1.6101
RARG	-0.212682	2.05389	-3.67835	0.00184235	0.974307	-1.6172
RARS2	-0.206376	0.768422	-3.66527	0.00189562	0.974307	-1.63528
GNLY	-0.365768	3.606	-3.6589	0.0019221	0.974307	-1.64408
CDKN2C	-0.204195	4.65364	-3.65726	0.00192896	0.974307	-1.64634
RPS8	0.152851	0.227875	3.65012	0.0019592	0.974307	-1.65622
MGAT4A	0.284283	2.16004	3.64874	0.00196511	0.974307	-1.65813
PKM	-0.26044	0.937796	-3.64575	0.00197796	0.974307	-1.66227
CDKL3	-0.239118	1.90777	-3.64385	0.00198616	0.974307	-1.6649
TCF3	-0.279681	1.43709	-3.64301	0.00198981	0.974307	-1.66606
YY1AP1	-0.19345	2.23964	-3.64106	0.00199828	0.974307	-1.66876
RFC5	-0.244993	0.675136	-3.63909	0.00200686	0.974307	-1.67148
BBC3	-0.172778	1.018	-3.6238	0.00207486	0.974307	-1.69266
ZNF202	0.203642	0.699985	3.61265	0.00212586	0.974307	-1.70811
FBXW7	-0.124203	0.386795	-3.61073	0.00213477	0.974307	-1.71077
CLP1	-0.384248	2.15025	-3.586	0.00225289	0.974307	-1.74507
SEC23B	-0.156642	0.295565	-3.58202	0.00227252	0.974307	-1.7506
NUP93	-0.202724	1.52245	-3.57505	0.00230725	0.974307	-1.76027
GRN	-0.332664	3.82164	-3.56951	0.00233525	0.974307	-1.76796
UGDH	-0.270318	1.46323	-3.56713	0.00234743	0.974307	-1.77128
TMEM140	0.134439	0.255078	3.56403	0.00236331	0.974307	-1.77558
DHRS13	-0.230781	1.69966	-3.55444	0.00241315	0.974307	-1.7889
DUSP15	-0.174187	0.272576	-3.55224	0.00242476	0.974307	-1.79197
DBNDD1	0.115557	0.112663	3.54687	0.00245324	0.974307	-1.79942
SLC44A2	-0.221889	1.55922	-3.54377	0.00246989	0.974307	-1.80374
TEX13D	0.210168	0.842816	3.53665	0.00250845	0.974307	-1.81364
CACNA2D2	-0.415967	2.82094	-3.53486	0.00251822	0.974307	-1.81612
RIMS4	-0.216921	2.19642	-3.53367	0.00252478	0.974307	-1.81779
ANKRD44	-0.262323	0.622241	-3.52642	0.0025649	0.974307	-1.82786
IL12B	-0.230698	2.60795	-3.51926	0.00260521	0.974307	-1.83783
PAFAH1B2	-0.284091	1.37688	-3.5183	0.00261062	0.974307	-1.83916
OR51L1	-0.256096	2.16442	-3.50247	0.00270214	0.974307	-1.86121
AIG1	-0.171553	1.92048	-3.50213	0.00270412	0.974307	-1.86168
SMIM28	0.24374	0.651476	3.49359	0.00275483	0.974307	-1.87358
SUCLA2	-0.243234	1.35868	-3.49048	0.00277352	0.974307	-1.87791
SPATA31H1	-0.149604	0.268378	-3.48627	0.00279908	0.974307	-1.88378
KBTBD4	-0.270049	1.35824	-3.46678	0.00292024	0.974307	-1.91095
RPL18	0.217121	3.36875	3.46175	0.00295234	0.974307	-1.91796
LDLRAD3	-0.403466	2.8201	-3.45875	0.00297165	0.974307	-1.92214
CEL	-0.192921	0.815355	-3.45147	0.00301908	0.974307	-1.9323
GEMIN7	-0.164037	2.05635	-3.4495	0.00303201	0.974307	-1.93505
SLAIN1	-0.310729	0.937597	-3.44356	0.00307141	0.974307	-1.94334
BPNT1	0.335313	3.90204	3.4244	0.00320195	0.974307	-1.97008
GFY	-0.29811	2.18951	-3.41182	0.0032907	0.974307	-1.98765
SYNRG	0.292036	2.98398	3.41007	0.00330321	0.974307	-1.99009
OR4X1	-0.139222	0.337805	-3.40999	0.00330377	0.974307	-1.9902
ROR1	0.218735	0.878216	3.40997	0.00330392	0.974307	-1.99023
ZNF211	-0.208277	0.576918	-3.40407	0.00334657	0.974307	-1.99848
SUMF2	-0.791204	2.0641	-3.40202	0.00336147	0.974307	-2.00134
DOCK7	-0.171831	0.981181	-3.39961	0.00337908	0.974307	-2.0047
TSPAN7	-0.189465	2.56932	-3.39441	0.00341744	0.974307	-2.01197
GDE1	-0.22465	3.26782	-3.37943	0.00353046	0.974307	-2.03292
KLHL41	0.177133	2.99498	3.37423	0.00357049	0.974307	-2.04018
GNA12	0.558073	1.61372	3.37393	0.00357278	0.974307	-2.04059
GRIN2A	0.222362	0.621918	3.37283	0.00358136	0.974307	-2.04214
PSMA6	0.238712	2.72291	3.37172	0.00358997	0.974307	-2.04369
TMEM8B	0.25308	1.08715	3.37082	0.00359699	0.974307	-2.04494
KCTD7	0.298833	1.3564	3.37034	0.00360079	0.974307	-2.04562
PUF60	0.200078	0.972363	3.37015	0.00360228	0.974307	-2.04589
RPGRIP1	-0.187573	1.31785	-3.36998	0.00360355	0.974307	-2.04612
LIX1	0.194603	1.7794	3.36692	0.00362757	0.974307	-2.0504
PDXDC1	-0.279238	1.74955	-3.3641	0.00364987	0.974307	-2.05435
AFDN	-0.277595	2.11304	-3.36236	0.00366363	0.974307	-2.05678
SMPD3	0.273601	1.92761	3.3558	0.00371618	0.974307	-2.06596
C12orf43	-0.310146	1.38441	-3.35485	0.00372385	0.974307	-2.06729
TPGS1	0.11459	0.204898	3.34737	0.00378472	0.974307	-2.07774
WEE2	-0.177505	2.50274	-3.34616	0.00379466	0.974307	-2.07944
HEPACAM2	0.1172	0.197746	3.34262	0.00382389	0.974307	-2.08439
MRS2	-0.197947	0.588506	-3.34162	0.00383221	0.974307	-2.08579
RNFT1	-0.268849	3.61365	-3.34149	0.0038333	0.974307	-2.08597
HES7	0.168382	0.584878	3.33283	0.00390592	0.974307	-2.09809
APBB1	-0.306113	2.34693	-3.33199	0.00391301	0.974307	-2.09926
ZNF667	-0.242063	1.0017	-3.32977	0.0039319	0.974307	-2.10237
RBM4	-0.181719	0.767866	-3.31843	0.00402978	0.974307	-2.11824
ZFP41	-0.118087	0.239761	-3.31717	0.00404073	0.974307	-2.12
YBX3	-0.37071	2.18575	-3.31556	0.00405485	0.974307	-2.12225
ORMDL3	0.143657	1.65643	3.31402	0.00406845	0.974307	-2.12441
PRMT7	-0.278829	1.07534	-3.31159	0.00408994	0.974307	-2.12782
ZNF768	-0.16991	1.15697	-3.30938	0.00410956	0.974307	-2.13091
NAALAD2	-0.223903	3.60196	-3.30133	0.00418184	0.974307	-2.14218
GPR12	0.234879	1.68517	3.28873	0.00429753	0.974307	-2.15982
ZAN	-0.197483	1.57536	-3.28217	0.00435891	0.974307	-2.169
SND1	0.145561	0.161979	3.28149	0.00436538	0.974307	-2.16996
NUP85	-0.214529	1.69876	-3.28063	0.00437349	0.974307	-2.17116
ELAC1	0.114361	0.148286	3.28054	0.00437437	0.974307	-2.17129
TMEM235	0.114811	0.334954	3.2706	0.00446947	0.974307	-2.18521
LACC1	-0.216679	0.454065	-3.26615	0.0045127	0.974307	-2.19144
SHOC1	0.240408	0.676443	3.26498	0.00452418	0.974307	-2.19308
FCGR3B	-0.264696	1.87799	-3.26323	0.00454126	0.974307	-2.19552
C20orf203	-0.183283	0.299111	-3.26078	0.00456541	0.974307	-2.19895
ZNF442	-0.225836	0.665787	-3.24372	0.00473695	0.974307	-2.22285
CLUAP1	-0.491277	3.21516	-3.23881	0.00478757	0.974307	-2.22974
B4GALNT1	-0.206069	1.74956	-3.23653	0.00481113	0.974307	-2.23292
CCND3	-0.329272	4.07922	-3.2343	0.00483445	0.974307	-2.23605
CAMK1G	-0.234356	1.50231	-3.23356	0.00484211	0.974307	-2.23708
MYCBP2	0.559016	2.51255	3.23243	0.00485399	0.974307	-2.23867
PARP9	0.874561	3.60836	3.22776	0.00490322	0.974307	-2.24521
ANKRD30B	-0.216506	4.92536	-3.22433	0.00493964	0.974307	-2.25001
GFI1B	0.226937	1.92388	3.22245	0.00495973	0.974307	-2.25264
EGFL6	-0.261517	0.982688	-3.22198	0.00496485	0.974307	-2.25331
SIRT5	0.189448	0.266222	3.21794	0.00500829	0.974307	-2.25896
MSH5	0.245066	2.16092	3.21766	0.00501139	0.974307	-2.25936
TIA1	-0.165527	4.91704	-3.21649	0.005024	0.974307	-2.26099
DNM1	-0.225003	1.88305	-3.21561	0.00503364	0.974307	-2.26224
DMRTC2	-0.136965	0.482091	-3.21224	0.00507032	0.974307	-2.26695
NFIB	-0.416577	1.06196	-3.21046	0.00508994	0.974307	-2.26945
PRKAG2	-0.249881	1.61575	-3.20987	0.00509641	0.974307	-2.27028
ZNF669	-0.264229	1.46893	-3.20985	0.00509655	0.974307	-2.27029
VWA8	0.600063	2.51007	3.20687	0.00512952	0.974307	-2.27448
EFR3B	-0.116081	1.3291	-3.2067	0.00513139	0.974307	-2.27472
PNCK	0.153589	0.291548	3.20571	0.00514239	0.974307	-2.2761
ZSCAN29	-0.233214	5.99799	-3.20334	0.00516874	0.974307	-2.27942
SCN2A	-0.202154	1.79325	-3.20274	0.00517547	0.974307	-2.28027
MORF4L1	-0.129153	0.368779	-3.19215	0.00529505	0.974307	-2.2951
PSPN	0.197836	0.587757	3.19164	0.00530088	0.974307	-2.29581
SH3GLB2	-0.256531	1.85861	-3.19012	0.00531833	0.974307	-2.29794
RSBN1L	-0.218365	0.888645	-3.18113	0.0054224	0.974307	-2.31053
ZNF707	-0.145125	1.25594	-3.17735	0.00546688	0.974307	-2.31584
TWIST2	-0.190263	0.720033	-3.17699	0.00547108	0.974307	-2.31634
NLRP5	-0.289302	0.679241	-3.17682	0.00547311	0.974307	-2.31658
ECE2	-0.281941	1.33532	-3.17212	0.0055288	0.974307	-2.32316
ACTG1	-0.221355	3.16129	-3.17181	0.00553247	0.974307	-2.32359
ARMC3	0.289315	2.08251	3.15842	0.00569455	0.974307	-2.34236
FIP1L1	-0.271094	3.83847	-3.15617	0.00572222	0.974307	-2.34551
ENTPD6	-0.173104	0.63339	-3.14796	0.00582425	0.974307	-2.357
GRIK2	0.226943	0.927407	3.14281	0.00588927	0.974307	-2.36422
PRLH	0.3044	1.55513	3.14139	0.00590721	0.974307	-2.3662
ZNF438	-0.252159	1.49055	-3.14136	0.00590764	0.974307	-2.36625
MAX	-0.242948	4.93956	-3.14013	0.0059233	0.974307	-2.36797
TRDN	0.139856	0.277417	3.13978	0.00592778	0.974307	-2.36846
SPATA6	-0.256926	1.9059	-3.13856	0.00594334	0.974307	-2.37017
TBC1D1	-0.301689	1.34958	-3.13779	0.00595324	0.974307	-2.37125
EOMES	-0.208041	0.818165	-3.13654	0.00596927	0.974307	-2.373
MRTFA	-0.155913	1.62171	-3.13513	0.00598739	0.974307	-2.37497
CTHRC1	0.236636	2.67512	3.13232	0.00602373	0.974307	-2.37891
ZNF512B	0.133069	0.422906	3.1292	0.00606432	0.974307	-2.38328
GLMP	-0.184286	1.64624	-3.12715	0.00609111	0.974307	-2.38615
RPUSD3	-0.17394	0.848461	-3.12311	0.00614435	0.974307	-2.39181
RANBP3L	-0.488738	1.14456	-3.12143	0.00616652	0.974307	-2.39416
ZNF580	-0.211873	1.788	-3.12046	0.00617942	0.974307	-2.39552
JAKMIP2	-0.178677	2.54645	-3.12024	0.00618237	0.974307	-2.39583
KIRREL1	-0.243894	2.81912	-3.1196	0.00619087	0.974307	-2.39672
FASLG	0.204334	0.536959	3.11247	0.00628657	0.974307	-2.40671
GULP1	0.253373	1.18627	3.11192	0.00629396	0.974307	-2.40748
SALL4	-0.227919	1.56734	-3.11179	0.00629574	0.974307	-2.40766
LARP1	-0.258875	0.857798	-3.11167	0.00629733	0.974307	-2.40783
F8A3	-0.401033	1.58563	-3.10865	0.00633843	0.974307	-2.41206
RTEL1	-0.316268	1.05757	-3.1071	0.0063595	0.974307	-2.41422
ZSCAN18	-0.150948	0.920255	-3.1054	0.00638282	0.974307	-2.41661
ACVR1	-0.115882	0.194519	-3.10233	0.00642503	0.974307	-2.4209
CAPN3	0.259707	1.49764	3.10068	0.00644789	0.974307	-2.42322
TTC39C	0.140858	0.33901	3.09914	0.00646932	0.974307	-2.42538
TRPM3	-0.454871	1.36464	-3.09748	0.0064924	0.974307	-2.4277
OR1L6	0.197727	1.71494	3.09565	0.00651797	0.974307	-2.43026
ZNF66	-0.189864	0.817946	-3.09485	0.00652915	0.974307	-2.43137
TCF7L2	-0.150694	0.496759	-3.09478	0.00653011	0.974307	-2.43147
SEMA3F	0.224635	1.96654	3.09339	0.00654975	0.974307	-2.43343
CPA3	-0.52617	3.62852	-3.09245	0.00656297	0.974307	-2.43474
DHRS4	-0.231995	2.94735	-3.09183	0.00657176	0.974307	-2.43561
CCND2	-0.246334	1.0667	-3.09064	0.00658846	0.974307	-2.43727
CELF2	0.146934	0.670486	3.08856	0.00661802	0.974307	-2.44019
CSN1S1	-0.141376	0.415677	-3.08648	0.00664763	0.974307	-2.44309
C6orf15	-0.186046	3.13588	-3.08591	0.00665586	0.974307	-2.4439
DSP	0.130359	0.195483	3.08561	0.00666001	0.974307	-2.44431
TMEM273	-0.220817	1.82919	-3.07667	0.00678913	0.974307	-2.45682
PSG3	0.189916	3.46998	3.07427	0.00682425	0.974307	-2.46019
PEX16	-0.156736	0.78972	-3.07231	0.00685294	0.974307	-2.46292
PAPSS2	-0.253103	1.25101	-3.06946	0.00689511	0.974307	-2.46692
TMEM120A	0.187041	3.94892	3.06768	0.0069214	0.974307	-2.46941
OTX2	-0.263593	3.67793	-3.06731	0.00692686	0.974307	-2.46992
EPM2A	-0.16453	0.792462	-3.06677	0.00693497	0.974307	-2.47068
BRSK2	-0.134116	2.25948	-3.06664	0.00693692	0.974307	-2.47087
APOBEC1	-0.21919	2.18101	-3.06576	0.00694997	0.974307	-2.47209
C3orf62	-0.331334	1.10102	-3.06316	0.00698889	0.974307	-2.47574
MEIS2	-0.29017	1.47225	-3.05922	0.00704821	0.974307	-2.48125
GABRG3	-0.1723	0.813664	-3.05644	0.0070903	0.974307	-2.48513
CFAP144	0.191893	0.677192	3.05383	0.00713009	0.974307	-2.48878
ALG14	-0.223914	0.94827	-3.05288	0.00714471	0.974307	-2.49012
FAM76A	-0.176948	2.28264	-3.05279	0.00714605	0.974307	-2.49024
KRTAP5-7	0.19922	0.268298	3.05115	0.00717117	0.974307	-2.49253
PRPF40A	-0.266748	1.53758	-3.05079	0.0071767	0.974307	-2.49304
ARMCX6	0.167435	0.262429	3.04764	0.00722544	0.974307	-2.49745
DUX4	0.174448	0.483996	3.04563	0.00725662	0.974307	-2.50026
ESRRG	-0.21228	1.63778	-3.04476	0.00727017	0.974307	-2.50148
GTF3C1	-0.232007	1.9913	-3.04387	0.00728403	0.974307	-2.50272
ADAMTS12	-0.17055	2.38766	-3.03903	0.00735987	0.974307	-2.50948
ADIPOR1	-0.142602	0.431307	-3.03834	0.00737078	0.974307	-2.51045
DAPP1	0.169828	0.243463	3.03766	0.00738152	0.974307	-2.5114
MROH6	-0.146281	1.43817	-3.0357	0.00741257	0.974307	-2.51414
ZNF623	-0.225281	2.49578	-3.03473	0.00742805	0.974307	-2.5155
MTMR14	-0.166906	0.857374	-3.03413	0.0074376	0.974307	-2.51634
MIA	-0.251709	1.69397	-3.03176	0.00747548	0.974307	-2.51966
PCDHA6	-0.230286	2.18059	-3.03159	0.00747815	0.974307	-2.51989
ABLIM3	-0.178246	0.879563	-3.03036	0.00749795	0.974307	-2.52162
AP3B2	-0.174144	0.472188	-3.02997	0.00750412	0.974307	-2.52216
HNRNPH1	0.18158	2.75752	3.02572	0.00757282	0.974307	-2.52811
KCNK16	-0.206117	1.9412	-3.02431	0.00759574	0.974307	-2.53008
UGT2B7	0.238468	2.61234	3.02318	0.00761412	0.974307	-2.53166
IGSF9	-0.209428	1.08998	-3.02317	0.0076142	0.974307	-2.53166
NOMO3	0.173412	0.494875	3.02151	0.00764137	0.974307	-2.53399
CARS1	0.103921	0.213811	3.01965	0.00767183	0.974307	-2.53659
NDUFS2	-0.276605	1.95131	-3.01959	0.00767274	0.974307	-2.53667
ITGA3	-0.127015	0.232107	-3.01891	0.00768389	0.974307	-2.53762
RFX3	-0.17556	2.83577	-3.01507	0.00774737	0.974307	-2.54299
KIF6	-0.167641	1.51623	-3.01477	0.00775231	0.974307	-2.54341
CCAR1	-0.204293	6.80139	-3.01467	0.00775398	0.974307	-2.54355
CDC42BPA	-0.131909	0.198266	-3.01413	0.00776303	0.974307	-2.54431
NCOA3	-0.200155	0.239026	-3.01355	0.00777263	0.974307	-2.54512
CAST	-0.19936	0.755676	-3.01315	0.00777925	0.974307	-2.54567
GAS1	-0.151427	0.878773	-3.01067	0.00782071	0.974307	-2.54914
ZNF20	0.124352	2.69833	3.00821	0.00786188	0.974307	-2.55257
FBXL18	-0.120287	0.266857	-3.00691	0.00788381	0.974307	-2.55439
RAB1B	-0.266025	2.42845	-3.00371	0.00793788	0.974307	-2.55886
MARCHF4	-0.181586	1.37881	-3.00235	0.00796112	0.974307	-2.56077
HSH2D	0.152998	3.00661	3.0011	0.00798231	0.974307	-2.56251
NOS1AP	0.166234	0.263138	2.99984	0.00800387	0.974307	-2.56427
TNFSF11	0.281644	4.64228	2.99954	0.008009	0.974307	-2.56469
PRAMEF27	-0.228669	1.74416	-2.99813	0.00803327	0.974307	-2.56667
IL17RC	0.186094	2.65761	2.99751	0.00804381	0.974307	-2.56752
MTHFSD	-0.174444	0.562437	-2.99234	0.00813326	0.974307	-2.57475
EIF6	-0.278112	4.08234	-2.99151	0.00814765	0.974307	-2.57591
FAM117A	0.242988	4.10563	2.9906	0.00816364	0.974307	-2.57719
ADRB1	-0.300967	0.97576	-2.98328	0.0082923	0.974307	-2.58741
SEZ6L2	-0.173611	4.27845	-2.98011	0.00834865	0.974307	-2.59184
HTATIP2	-0.326022	3.29769	-2.97935	0.00836214	0.974307	-2.59289
CEP55	-0.173472	0.94434	-2.9788	0.00837197	0.974307	-2.59366
SPACA3	-0.139869	0.284985	-2.97812	0.00838418	0.974307	-2.59462
NRG2	-0.127493	0.277124	-2.96791	0.00856894	0.974307	-2.60887
C2CD5	-0.25031	1.42116	-2.96639	0.00859676	0.974307	-2.61099
PTH1R	-0.243632	2.29968	-2.96435	0.00863413	0.974307	-2.61383
PPP1R14D	-0.116575	0.282777	-2.96345	0.00865081	0.974307	-2.61509
PDE8A	0.312449	2.18501	2.96118	0.00869281	0.974307	-2.61826
SERTAD4	-0.169614	0.588732	-2.96087	0.00869862	0.974307	-2.6187
ABCC12	-0.238532	0.962329	-2.96025	0.00871009	0.974307	-2.61956
PPP2R2B	-0.174986	1.97391	-2.96006	0.00871361	0.974307	-2.61982
NWD1	-0.352939	1.51111	-2.95995	0.00871557	0.974307	-2.61997
ACCS	-0.390177	2.39727	-2.95982	0.00871801	0.974307	-2.62015
C14orf132	-0.200898	2.19744	-2.95896	0.00873406	0.974307	-2.62136
MUSK	0.175742	0.656716	2.95895	0.00873429	0.974307	-2.62137
ZNF41	-0.184714	0.879026	-2.95321	0.00884189	0.974307	-2.62938
DEFB131B	-0.145092	0.815045	-2.95265	0.00885236	0.974307	-2.63016
TMEM126A	-0.241191	1.87021	-2.95104	0.00888276	0.974307	-2.6324
BCS1L	-0.191745	1.76667	-2.95038	0.00889536	0.974307	-2.63333
WDR62	0.22874	0.844448	2.94979	0.00890659	0.974307	-2.63415
KCNN4	-0.188726	1.31327	-2.94839	0.00893306	0.974307	-2.6361
KCNQ2	0.135668	0.723279	2.94679	0.00896374	0.974307	-2.63834
SHPRH	0.277634	2.15844	2.942	0.00905568	0.974307	-2.64502
AMBP	-0.25391	0.969648	-2.93849	0.00912348	0.974307	-2.6499
WDR70	-0.192276	1.3301	-2.93711	0.00915049	0.974307	-2.65184
BUB3	-0.221638	0.812677	-2.93649	0.00916248	0.974307	-2.65269
IL9R	-0.179325	0.871495	-2.93352	0.00922073	0.974307	-2.65684
TCF4	-0.223014	3.21381	-2.9333	0.00922494	0.974307	-2.65714
ADRA2C	-0.216549	0.904406	-2.93243	0.00924201	0.974307	-2.65835
DUSP9	-0.215354	2.63625	-2.93217	0.00924731	0.974307	-2.65873
HNRNPL	0.179641	0.846967	2.9316	0.00925845	0.974307	-2.65951
RNF166	-0.254242	3.90793	-2.93146	0.00926127	0.974307	-2.65971
RGS13	0.192444	1.48345	2.9305	0.00928009	0.974307	-2.66104
RASGEF1B	-0.164743	4.44845	-2.93	0.00928995	0.974307	-2.66174
LIPF	-0.130004	0.679004	-2.92913	0.00930719	0.974307	-2.66295
BTBD16	-0.245143	1.18722	-2.92748	0.00934004	0.974307	-2.66526
TMEM178B	-0.20735	0.769092	-2.92715	0.00934659	0.974307	-2.66572
ACTR3B	-0.182986	1.59047	-2.92694	0.00935068	0.974307	-2.666
PABPC4L	-0.156749	4.8526	-2.9258	0.00937356	0.974307	-2.6676
ADCY7	-0.222023	1.26578	-2.92363	0.00941696	0.974307	-2.67063
HASPIN	0.213016	3.31361	2.9229	0.00943157	0.974307	-2.67164
KDM6A	-0.107909	0.312071	-2.92256	0.00943835	0.974307	-2.67211
GPR149	0.176126	2.35314	2.92122	0.00946535	0.974307	-2.67398
SHISA8	-0.278318	0.409459	-2.9205	0.00947987	0.974307	-2.67499
ASB9	-0.11906	0.278058	-2.91837	0.00952289	0.974307	-2.67795
BEX3	0.249705	3.85342	2.91832	0.00952385	0.974307	-2.67802
ZFP90	-0.23284	1.37784	-2.91734	0.00954367	0.974307	-2.67938
PP2D1	0.231222	1.21996	2.91716	0.00954745	0.974307	-2.67964
GRB2	-0.290377	3.94431	-2.91492	0.009593	0.974307	-2.68276
FRMPD4	0.161931	1.4027	2.91427	0.00960623	0.974307	-2.68366
ASB7	0.250084	3.93876	2.91254	0.0096416	0.974307	-2.68607
RPH3AL	-0.359788	1.8082	-2.91142	0.00966465	0.974307	-2.68763
IRF3	0.0731982	0.0406254	2.91052	0.00968317	0.974307	-2.68888
DYNLT2	-0.184224	2.2358	-2.90981	0.00969776	0.974307	-2.68987
TPSG1	-0.127884	1.35648	-2.90643	0.00976776	0.974307	-2.69458
MMS19	0.16443	4.418	2.90599	0.00977688	0.974307	-2.69519
MMP3	-0.218445	0.91375	-2.90497	0.0097981	0.974307	-2.69661
ASF1A	0.255175	1.46908	2.90425	0.00981315	0.974307	-2.69762
MAB21L1	-0.104578	0.183784	-2.9019	0.00986221	0.974307	-2.70088
PLAT	-0.229776	4.22823	-2.90132	0.00987445	0.974307	-2.7017
UBASH3A	-0.311705	1.8779	-2.90114	0.00987823	0.974307	-2.70195
CST1	-0.207853	1.33041	-2.90044	0.00989293	0.974307	-2.70292
ARTN	0.100093	0.229648	2.8991	0.00992122	0.974307	-2.70479
CTTN	-0.195773	1.53181	-2.89643	0.00997755	0.974307	-2.7085
ZNF665	0.223907	1.13944	2.89618	0.00998283	0.974307	-2.70885
DNAH5	0.328068	1.20762	2.89594	0.00998793	0.974307	-2.70918
OR1M1	-0.219194	2.49859	-2.89588	0.00998925	0.974307	-2.70927
ABI1	0.308984	1.68629	2.8957	0.009993	0.974307	-2.70952
IQCF3	-0.300761	0.505748	-2.89442	0.0100203	0.974307	-2.7113
DOLPP1	-0.206377	1.54943	-2.89434	0.010022	0.974307	-2.71142
ATP2B3	0.238078	0.963964	2.89248	0.0100616	0.974307	-2.714
CHD8	-0.20024	1.46025	-2.89175	0.0100773	0.974307	-2.71502
RNF180	-0.163212	1.88934	-2.8914	0.0100847	0.974307	-2.7155
CABP1	0.168687	0.97489	2.89132	0.0100864	0.974307	-2.71561
SEZ6L	-0.0899892	0.164676	-2.89001	0.0101146	0.974307	-2.71744
ASTE1	0.175233	0.518321	2.88984	0.0101181	0.974307	-2.71767
RTP1	-0.161031	3.47654	-2.88763	0.0101658	0.974307	-2.72075
MTHFD1L	-0.221907	1.45838	-2.88735	0.010172	0.974307	-2.72115
IGFN1	0.292472	1.78434	2.88547	0.0102126	0.974307	-2.72376
HIC2	0.148866	0.479466	2.88472	0.0102287	0.974307	-2.72479
SEPTIN10	-0.215337	1.37207	-2.88436	0.0102366	0.974307	-2.7253
GCSAML	0.121438	0.332758	2.88338	0.0102579	0.974307	-2.72666
C14orf93	0.218622	1.15141	2.88211	0.0102856	0.974307	-2.72843
MARVELD2	-0.220886	1.86829	-2.88091	0.0103119	0.974307	-2.7301
CHCHD7	-0.157294	2.40448	-2.87926	0.0103479	0.974307	-2.73239
LAMTOR4	-0.132411	0.44501	-2.87885	0.010357	0.974307	-2.73296
CHTF8	-0.240034	2.21853	-2.8788	0.0103581	0.974307	-2.73303
GGPS1	-0.210161	1.40755	-2.87657	0.0104072	0.974307	-2.73613
ATP5F1C	-0.221677	5.33026	-2.87605	0.0104187	0.974307	-2.73686
ST3GAL3	0.187843	3.37445	2.8751	0.0104397	0.974307	-2.73818
H3C2	0.146205	0.348179	2.87472	0.0104482	0.974307	-2.73871
TJAP1	0.64364	1.62117	2.87023	0.0105482	0.974307	-2.74495
SRSF1	0.257486	1.86967	2.86884	0.0105792	0.974307	-2.74688
CHEK2	-0.192635	3.25414	-2.8677	0.0106049	0.974307	-2.74846
TMED5	0.704522	2.84649	2.86716	0.010617	0.974307	-2.74921
FDFT1	-0.191956	0.774506	-2.867	0.0106206	0.974307	-2.74944
KIAA0586	-0.198502	0.443752	-2.86552	0.010654	0.974307	-2.75149
ALDOA	-0.148269	0.423572	-2.86522	0.0106608	0.974307	-2.75192
NUMA1	-0.204305	3.18972	-2.86211	0.0107314	0.974307	-2.75624
CEP152	-0.156175	1.00342	-2.85847	0.0108144	0.974307	-2.76129
KANK1	0.165826	2.79406	2.85765	0.0108333	0.974307	-2.76244
SMIM15	-0.115689	0.183248	-2.85765	0.0108333	0.974307	-2.76244
ZNF106	-0.221408	2.04006	-2.85731	0.010841	0.974307	-2.76291
BECN1	-0.152672	1.44809	-2.85642	0.0108616	0.974307	-2.76415
HECW1	0.234579	1.16906	2.85618	0.010867	0.974307	-2.76447
ZNF727	-0.350058	1.65191	-2.85378	0.0109225	0.974307	-2.76782
KRTAP3-3	-0.182039	2.33949	-2.85377	0.0109227	0.974307	-2.76782
LILRA4	-0.265119	2.72734	-2.8502	0.0110057	0.974307	-2.77279
KIF21B	-0.201789	4.04308	-2.84985	0.0110138	0.974307	-2.77327
ASTN2	-0.163581	0.534728	-2.84955	0.0110207	0.974307	-2.77368
TARS1	-0.165634	2.32401	-2.84636	0.0110953	0.974307	-2.77811
DNMT1	0.0938243	0.135857	2.8449	0.0111298	0.974307	-2.78014
SMIM12	0.167643	0.805185	2.84411	0.0111484	0.974307	-2.78124
DYDC1	0.176575	0.60721	2.84394	0.0111524	0.974307	-2.78148
SPRED3	0.179392	4.6713	2.84341	0.0111649	0.974307	-2.78221
CUL2	-0.251669	3.91667	-2.84064	0.0112306	0.974307	-2.78606
MTX3	0.131178	0.490177	2.83638	0.0113323	0.974307	-2.79197
KRT8	-0.148289	3.0176	-2.83511	0.0113627	0.974307	-2.79373
GNAS	0.131897	0.411137	2.83433	0.0113815	0.974307	-2.79481
SGK2	0.166965	3.04023	2.83404	0.0113884	0.974307	-2.79521
OSBP2	-0.34021	2.20461	-2.83139	0.0114524	0.974307	-2.79889
IARS1	-0.188579	1.43232	-2.83073	0.0114686	0.974307	-2.79981
DEFA4	-0.415039	3.00133	-2.82929	0.0115035	0.974307	-2.8018
GABRR1	-0.472013	2.23253	-2.8266	0.0115691	0.974307	-2.80554
MAGOH	0.164678	0.353576	2.8263	0.0115765	0.974307	-2.80596
CPB1	-0.489402	3.60526	-2.82624	0.0115778	0.974307	-2.80603
OR10A6	-0.184659	1.74102	-2.82554	0.011595	0.974307	-2.807
PSMD6	-0.247643	2.33208	-2.82444	0.0116221	0.974307	-2.80854
ZNF319	-0.204499	1.40572	-2.82407	0.011631	0.974307	-2.80904
AFAP1	0.137935	0.574991	2.8224	0.0116722	0.974307	-2.81136
ZNF562	-0.243146	2.45597	-2.8221	0.0116798	0.974307	-2.81178
SETD1B	0.103861	1.45242	2.82182	0.0116865	0.974307	-2.81216
SLC35G5	-0.177002	1.90639	-2.82091	0.011709	0.974307	-2.81342
RRAGB	-0.112788	0.32844	-2.82053	0.0117185	0.974307	-2.81396
CFB	-0.134615	4.42894	-2.81969	0.0117392	0.974307	-2.81511
IL6	-0.202793	1.20353	-2.81966	0.0117402	0.974307	-2.81517
FAM163B	-0.245703	1.99156	-2.8189	0.0117588	0.974307	-2.81621
EIF4E2	-0.19274	6.85263	-2.81832	0.0117734	0.974307	-2.81702
LIMA1	-0.254566	1.89882	-2.81813	0.011778	0.974307	-2.81728
SPATS2L	0.20605	0.923746	2.81796	0.0117822	0.974307	-2.81751
STK32B	-0.233489	1.50997	-2.81739	0.0117964	0.974307	-2.8183
OR5P3	-0.213561	0.678721	-2.81591	0.0118333	0.974307	-2.82036
KIFC2	-0.213827	1.85797	-2.81533	0.0118479	0.974307	-2.82116
TMEM64	0.114241	0.368223	2.81345	0.0118951	0.974307	-2.82377
NDUFS4	-0.170833	0.646846	-2.81287	0.0119097	0.974307	-2.82458
OR1J4	0.165186	1.62581	2.81234	0.0119229	0.974307	-2.8253
TXNL4B	0.208536	0.538837	2.81215	0.0119278	0.974307	-2.82557
URGCP-MRPS24	-0.185661	2.89547	-2.81129	0.0119494	0.974307	-2.82676
KDM1B	0.23165	2.65756	2.81084	0.0119608	0.974307	-2.82739
MRLN	-0.206062	2.14879	-2.81061	0.0119666	0.974307	-2.8277
RAMP2	-0.269097	6.83067	-2.80995	0.0119834	0.974307	-2.82862
GEN1	0.30489	0.642664	2.80863	0.0120166	0.974307	-2.83044
MAST4	-0.144575	0.973877	-2.80823	0.012027	0.974307	-2.83101
HMBOX1	-0.129095	1.1423	-2.80806	0.0120312	0.974307	-2.83124
LAMA5	-0.247212	1.27477	-2.80681	0.0120631	0.974307	-2.83297
ATP6V0A1	-0.133537	0.435246	-2.8059	0.0120863	0.974307	-2.83423
CCDC77	0.239961	1.32074	2.80516	0.012105	0.974307	-2.83525
RGS20	-0.16417	4.32021	-2.80504	0.0121081	0.974307	-2.83542
BAG6	-0.159007	0.723981	-2.80167	0.0121946	0.974307	-2.84009
DNMT3A	-0.195044	3.0811	-2.80024	0.0122316	0.974307	-2.84208
WDR46	-0.158358	2.72987	-2.79879	0.012269	0.974307	-2.84408
DCLK2	-0.153763	0.442684	-2.79864	0.0122727	0.974307	-2.84428
FABP6	-0.179066	1.10972	-2.79844	0.012278	0.974307	-2.84456
STPG3	-0.287009	3.67355	-2.79742	0.0123045	0.974307	-2.84598
ATXN7L2	-0.249851	1.13427	-2.79655	0.012327	0.974307	-2.84718
NUDCD1	0.146084	4.41752	2.79604	0.0123402	0.974307	-2.84788
NIBAN3	-0.312479	3.45363	-2.79576	0.0123476	0.974307	-2.84828
SLC13A2	-0.266024	2.05296	-2.79528	0.0123601	0.974307	-2.84894
ZNF274	-0.185284	0.312992	-2.79485	0.0123712	0.974307	-2.84953
BRIX1	0.254139	6.42198	2.79417	0.0123891	0.974307	-2.85048
ANKRD6	-0.134066	1.56549	-2.7938	0.0123987	0.974307	-2.85099
OSCAR	-0.177887	0.825462	-2.79272	0.0124269	0.974307	-2.85248
DNAJB2	-0.269008	2.11998	-2.79269	0.0124278	0.974307	-2.85252
STX16	-0.291247	3.68861	-2.79215	0.0124419	0.974307	-2.85327
AKR1C2	-0.177405	0.923458	-2.79059	0.0124829	0.974307	-2.85543
OR4C5	0.208254	1.84005	2.78982	0.0125031	0.974307	-2.85649
TGFBR1	-0.191521	2.53496	-2.78725	0.012571	0.974307	-2.86005
TBC1D22A	-0.182766	1.96247	-2.78469	0.0126391	0.974307	-2.86359
RNF214	0.238092	1.98451	2.78402	0.0126571	0.974307	-2.86453
CFD	-0.215009	2.06866	-2.78348	0.0126715	0.974307	-2.86527
TMBIM4	0.147006	0.712839	2.78135	0.0127283	0.974307	-2.86821
CYB561D1	-0.229061	2.42774	-2.78088	0.012741	0.974307	-2.86886
CDK15	-0.157531	1.40781	-2.7801	0.0127621	0.974307	-2.86995
GRK6	0.166665	0.488335	2.78008	0.0127625	0.974307	-2.86997
CPNE9	-0.173865	1.81416	-2.77987	0.0127683	0.974307	-2.87027
DYRK2	-0.150144	3.35097	-2.77903	0.0127906	0.974307	-2.87142
TPD52L2	0.182639	1.25022	2.77887	0.0127952	0.974307	-2.87165
TNFRSF4	-0.165536	2.16219	-2.7788	0.0127969	0.974307	-2.87174
TSACC	-0.17264	3.90402	-2.77879	0.0127971	0.974307	-2.87175
DMAC2	0.560376	2.38297	2.77874	0.0127985	0.974307	-2.87182
POU2F1	-0.114123	0.225814	-2.77857	0.0128032	0.974307	-2.87206
PCDH10	-0.194922	1.38867	-2.77734	0.0128363	0.974307	-2.87376
ATMIN	-0.298367	1.40687	-2.77711	0.0128426	0.974307	-2.87408
LRRC34	-0.215406	5.05116	-2.77642	0.0128613	0.974307	-2.87503
LMF2	0.18421	0.345696	2.77248	0.0129686	0.974307	-2.88049
TRAFD1	-0.162969	2.24893	-2.77164	0.0129914	0.974307	-2.88164
SALL2	-0.166771	1.2273	-2.77142	0.0129974	0.974307	-2.88194
RAB34	-0.116153	0.387078	-2.77072	0.0130164	0.974307	-2.88291
MAPKAP1	-0.133552	0.594498	-2.76817	0.0130867	0.974307	-2.88644
ATP5MK	-0.109529	0.129649	-2.76653	0.0131317	0.974307	-2.8887
PHF24	-0.17317	0.299705	-2.76652	0.0131322	0.974307	-2.88872
MRPL34	0.145439	0.387124	2.76628	0.0131389	0.974307	-2.88905
SMIM14	0.136285	0.415588	2.76595	0.0131479	0.974307	-2.88951
SLC14A1	-0.153888	3.36737	-2.76555	0.0131589	0.974307	-2.89005
AMZ1	0.235531	3.36252	2.7647	0.0131825	0.974307	-2.89123
ORC1	-0.17033	3.05345	-2.76406	0.0132004	0.974307	-2.89212
CBX6	-0.179254	1.06615	-2.76185	0.0132619	0.974307	-2.89517
EDNRB	-0.262711	1.56657	-2.76118	0.0132804	0.974307	-2.89609
IKZF3	-0.130322	2.04506	-2.76082	0.0132906	0.974307	-2.89659
NSG1	0.180712	0.262681	2.76036	0.0133034	0.974307	-2.89722
CEP83	-0.208675	0.726454	-2.75845	0.0133569	0.974307	-2.89986
ZNF773	-0.34168	2.78153	-2.75826	0.0133624	0.974307	-2.90013
RPL17	0.352291	1.32752	2.7575	0.0133838	0.974307	-2.90118
NDST3	-0.252258	2.77552	-2.75746	0.0133848	0.974307	-2.90123
YAF2	-0.143171	0.541197	-2.75667	0.0134071	0.974307	-2.90232
TSPAN10	0.19137	1.58716	2.75655	0.0134105	0.974307	-2.90249
DDX3X	0.209938	3.60839	2.75565	0.013436	0.974307	-2.90374
TRIM52	-0.226338	3.53843	-2.75519	0.0134488	0.974307	-2.90437
NR2F1	-0.186665	0.651878	-2.75482	0.0134594	0.974307	-2.90488
FGFR1OP2	-0.264513	1.55373	-2.75267	0.0135202	0.974307	-2.90784
MIA2	-0.191671	1.11184	-2.75095	0.0135694	0.974307	-2.91023
DGKZ	0.162508	3.19948	2.75034	0.0135866	0.974307	-2.91106
FGFR1	0.226846	0.479757	2.75006	0.0135947	0.974307	-2.91145
PLEKHG6	0.224667	1.51399	2.7488	0.0136308	0.974307	-2.91319
ATF7IP2	-0.1707	0.400439	-2.74875	0.013632	0.974307	-2.91325
KATNA1	0.165169	1.52779	2.74831	0.0136448	0.974307	-2.91387
INHA	-0.094722	0.162644	-2.74645	0.0136981	0.974307	-2.91643
CDH17	0.0864527	0.153049	2.74215	0.0138224	0.974307	-2.92236
PIK3C2A	-0.161779	0.934545	-2.74195	0.0138282	0.974307	-2.92264
SETDB1	-0.179594	1.00431	-2.74077	0.0138624	0.974307	-2.92426
PRODH	-0.175027	1.14463	-2.7407	0.0138645	0.974307	-2.92436
TMEM44	-0.211346	0.461225	-2.73937	0.0139034	0.974307	-2.9262
MMS22L	0.643564	1.57674	2.73925	0.0139068	0.974307	-2.92636
SYBU	-0.124241	1.61375	-2.73616	0.0139974	0.974307	-2.93063
IDI1	-0.204833	0.795382	-2.73603	0.0140011	0.974307	-2.9308
RMDN1	-0.197067	1.02739	-2.7347	0.0140405	0.974307	-2.93264
EFCC1	-0.172295	1.76326	-2.73434	0.014051	0.974307	-2.93314
PPP1R12C	-0.219197	4.07866	-2.73303	0.0140895	0.974307	-2.93493
CARNS1	-0.221877	1.3297	-2.73262	0.0141017	0.974307	-2.9355
ZNF681	0.199209	3.83494	2.73118	0.0141444	0.974307	-2.93749
DPH3	-0.270048	1.10384	-2.73032	0.0141699	0.974307	-2.93867
YPEL4	-0.251313	2.92523	-2.72993	0.0141815	0.974307	-2.93921
IP6K2	-0.0880928	0.126482	-2.72784	0.014244	0.974307	-2.9421
DTNA	-0.168146	2.06204	-2.72753	0.0142532	0.974307	-2.94252
RBM19	0.0950264	0.29485	2.72575	0.0143064	0.974307	-2.94497
CNPPD1	0.110284	0.408591	2.72538	0.0143175	0.974307	-2.94548
MAPK14	-0.203782	5.2815	-2.72502	0.0143284	0.974307	-2.94598
NKAIN1	0.239702	3.16314	2.72461	0.0143408	0.974307	-2.94655
TTC8	0.128104	0.379225	2.72444	0.0143459	0.974307	-2.94678
ASCC1	-0.191324	4.44871	-2.72407	0.0143571	0.974307	-2.94729
CD46	-0.127893	0.409028	-2.72375	0.0143666	0.974307	-2.94773
ZDHHC20	0.261783	2.84363	2.72371	0.0143679	0.974307	-2.94779
RNASE1	-0.261602	2.67854	-2.72319	0.0143834	0.974307	-2.9485
CALCOCO1	-0.411584	0.929291	-2.72318	0.0143837	0.974307	-2.94851
C12orf50	0.49042	4.58454	2.72297	0.0143902	0.974307	-2.9488
CADM2	-0.184841	1.74717	-2.72266	0.0143995	0.974307	-2.94923
ZNF140	0.127798	0.295244	2.72124	0.0144423	0.974307	-2.95118
NADK	0.242085	1.60802	2.71861	0.0145223	0.974307	-2.95481
ARHGAP21	-0.134869	4.07056	-2.71675	0.0145791	0.974307	-2.95737
H3C7	0.135279	3.30989	2.71561	0.0146138	0.974307	-2.95894
DENND10	-0.234203	0.873399	-2.71527	0.0146243	0.974307	-2.95941
TECPR2	0.11137	0.273417	2.71463	0.014644	0.974307	-2.96029
ACSS1	0.23967	1.09887	2.7144	0.0146509	0.974307	-2.9606
PAF1	-0.214037	2.00959	-2.71384	0.0146682	0.974307	-2.96138
PMS1	0.134114	0.783126	2.71368	0.0146732	0.974307	-2.9616
KIAA0319	0.11916	0.195434	2.71308	0.0146914	0.974307	-2.96242
TXNRD1	-0.191438	3.25736	-2.71277	0.0147011	0.974307	-2.96285
PYGO1	0.445755	0.551214	2.71177	0.0147319	0.974307	-2.96423
CCDC149	0.144838	0.237512	2.71098	0.0147564	0.974307	-2.96531
HOXC6	-0.194338	0.55282	-2.70958	0.0147998	0.974307	-2.96724
VNN1	-0.222807	3.63774	-2.70802	0.014848	0.974307	-2.96938
GIPC1	-0.144231	3.36438	-2.70793	0.0148507	0.974307	-2.9695
ZNF821	-0.149209	0.583042	-2.70789	0.0148521	0.974307	-2.96956
TRMT1	0.18455	0.400284	2.70767	0.0148589	0.974307	-2.96987
POLE4	0.188078	2.27608	2.70658	0.014893	0.974307	-2.97137
STON1-GTF2A1L	-0.243969	2.21133	-2.70356	0.0149874	0.974307	-2.97552
AKAP14	-0.201197	1.92286	-2.70162	0.0150483	0.974307	-2.97819
PHKB	0.358099	0.764084	2.7012	0.0150615	0.974307	-2.97876
CACNB4	-0.168514	0.705552	-2.70043	0.015086	0.974307	-2.97983
CD1A	0.167374	0.355158	2.70012	0.0150956	0.974307	-2.98025
ITGB5	-0.397128	2.96968	-2.69887	0.0151353	0.974307	-2.98198
RBM46	-0.221247	1.33262	-2.69823	0.0151556	0.974307	-2.98286
SCN3A	0.244049	2.49226	2.69774	0.015171	0.974307	-2.98352
TBCE	-0.178138	2.19697	-2.69761	0.0151752	0.974307	-2.98371
DDX19A	0.147113	0.334579	2.69734	0.0151838	0.974307	-2.98408
RMDN2	-0.135488	1.8515	-2.69714	0.01519	0.974307	-2.98434
PPP1R2B	0.195959	1.63049	2.69654	0.0152092	0.974307	-2.98518
TFG	-0.200816	0.840706	-2.69633	0.0152159	0.974307	-2.98547
RAD23A	0.371175	2.24502	2.6953	0.0152485	0.974307	-2.98687
GPR162	0.291105	0.652357	2.69379	0.0152969	0.974307	-2.98895
ESR2	-0.106654	0.45957	-2.69366	0.015301	0.974307	-2.98913
SUPT3H	-0.184102	1.32557	-2.69355	0.0153045	0.974307	-2.98928
FAM50B	0.110291	0.423894	2.69295	0.0153239	0.974307	-2.99011
KIZ	0.299419	0.663583	2.69271	0.0153315	0.974307	-2.99044
ZNF641	-0.173426	3.29877	-2.69216	0.0153492	0.974307	-2.9912
PHLDB1	0.355922	1.67809	2.69183	0.0153598	0.974307	-2.99165
SS18L1	0.216514	0.633067	2.69068	0.0153968	0.974307	-2.99323
RPS9	-0.321174	1.52343	-2.69015	0.0154138	0.974307	-2.99396
DCP1B	0.302014	1.13128	2.68968	0.0154289	0.974307	-2.9946
LOXHD1	-0.197443	1.43886	-2.68941	0.0154375	0.974307	-2.99497
TOR1AIP2	0.148513	3.18597	2.68911	0.0154473	0.974307	-2.99538
SET	0.108929	0.181177	2.68889	0.0154545	0.974307	-2.99569
UBA5	-0.150948	0.822444	-2.68869	0.0154609	0.974307	-2.99596
GMCL2	0.360752	1.54188	2.68852	0.0154665	0.974307	-2.9962
GALNT11	-0.167506	2.14301	-2.68805	0.0154815	0.974307	-2.99684
LY6L	0.291534	0.683459	2.68794	0.0154851	0.974307	-2.99699
SLC7A3	-0.16966	3.06951	-2.68648	0.0155323	0.974307	-2.99899
TRAF3IP3	-0.262135	1.20462	-2.6864	0.0155352	0.974307	-2.99911
ENOSF1	0.192221	3.48304	2.68617	0.0155426	0.974307	-2.99943
MEF2C	-0.228141	2.76987	-2.68602	0.0155473	0.974307	-2.99963
GRIA1	-0.21334	5.35087	-2.68587	0.0155523	0.974307	-2.99984
SOCS2	0.113441	0.69753	2.68499	0.0155808	0.974307	-3.00104
RFX4	-0.220247	3.84667	-2.68493	0.0155828	0.974307	-3.00112
PHRF1	-0.182022	0.864922	-2.68469	0.0155906	0.974307	-3.00145
PHF1	0.197405	5.3404	2.68379	0.01562	0.974307	-3.00269
UBE2E1	-0.177745	0.649396	-2.68201	0.0156783	0.974307	-3.00514
SORT1	-0.13265	1.03862	-2.68169	0.0156886	0.974307	-3.00557
ZNF160	0.175385	3.37281	2.68138	0.0156988	0.974307	-3.006
MEA1	0.225629	0.474062	2.68006	0.0157422	0.974307	-3.00781
MAPK8IP3	-0.163709	2.80631	-2.67973	0.015753	0.974307	-3.00827
CCDC197	0.189249	0.900098	2.67803	0.015809	0.974307	-3.01059
PRDM11	-0.258862	3.57436	-2.67766	0.0158213	0.974307	-3.01111
CPA2	-0.449438	3.59159	-2.67407	0.0159402	0.974307	-3.01603
CCDC69	0.260472	0.229356	2.67246	0.0159941	0.974307	-3.01824
MAL	0.201896	0.519818	2.67211	0.0160057	0.974307	-3.01872
LMBR1L	-0.192083	2.15217	-2.66982	0.0160825	0.974307	-3.02187
TMEM254	0.219973	0.474719	2.66963	0.0160888	0.974307	-3.02213
PLD6	-0.200178	1.30741	-2.66915	0.0161049	0.974307	-3.02278
DLAT	-0.141314	1.69664	-2.66886	0.0161147	0.974307	-3.02318
SIRPB1	0.236728	3.03691	2.66806	0.0161416	0.974307	-3.02428
ZBTB33	-0.236491	2.31088	-2.66775	0.0161521	0.974307	-3.02471
SIPA1L2	-0.162711	1.37526	-2.66737	0.0161647	0.974307	-3.02522
ACADVL	-0.197339	1.45999	-2.66693	0.0161798	0.974307	-3.02583
NHERF2	-0.244523	2.73793	-2.66674	0.016186	0.974307	-3.02608
LRRC39	-0.20797	1.47883	-2.66651	0.0161939	0.974307	-3.02641
SS18	-0.204023	0.710056	-2.66506	0.0162429	0.974307	-3.02839
FOXA1	-0.247871	1.24395	-2.66416	0.0162736	0.974307	-3.02963
ASB3	-0.209896	3.33731	-2.66397	0.0162798	0.974307	-3.02988
ZNF461	-0.221757	2.31466	-2.66328	0.0163032	0.974307	-3.03083
KIFC3	-0.189864	1.29879	-2.6632	0.016306	0.974307	-3.03094
SELENOF	-0.261305	3.68224	-2.66236	0.0163347	0.974307	-3.03209
AMPD3	0.275304	2.94879	2.66183	0.0163527	0.974307	-3.03282
TAC4	-0.128914	0.663536	-2.66038	0.0164024	0.974307	-3.03481
DNMBP	-0.200008	2.17686	-2.66021	0.0164081	0.974307	-3.03504
NHLRC4	-0.153171	1.27937	-2.65962	0.0164283	0.974307	-3.03585
SLC30A4	-0.139785	1.3896	-2.65955	0.0164306	0.974307	-3.03594
ROPN1B	-0.157323	1.04621	-2.65815	0.0164786	0.974307	-3.03786
RNF152	0.177334	1.47157	2.65734	0.0165067	0.974307	-3.03898
CASP8	0.159547	0.594715	2.65662	0.0165312	0.974307	-3.03996
TMEM249	-0.199081	0.931155	-2.65637	0.01654	0.974307	-3.04031
EHF	0.234357	1.39708	2.65601	0.0165525	0.974307	-3.0408
HK3	-0.149246	1.47469	-2.65569	0.0165633	0.974307	-3.04123
ANKRD62	-0.191155	1.21256	-2.65545	0.0165718	0.974307	-3.04157
TCF20	-0.163693	0.629418	-2.65421	0.0166146	0.974307	-3.04326
SRRT	-0.156648	0.613646	-2.6541	0.0166184	0.974307	-3.04341
SEMA6A	-0.176415	1.35628	-2.65332	0.0166453	0.974307	-3.04448
CTNND1	-0.165255	0.451177	-2.65322	0.016649	0.974307	-3.04462
DYRK1B	-0.15964	3.35915	-2.65259	0.0166709	0.974307	-3.04549
HSPA1A	-0.211074	1.31723	-2.65253	0.0166729	0.974307	-3.04557
CDY1	-0.143062	4.15906	-2.65245	0.0166757	0.974307	-3.04567
DCAF16	-0.162355	2.8559	-2.65107	0.0167238	0.974307	-3.04757
CACNA1E	-0.171183	2.9118	-2.65024	0.0167527	0.974307	-3.0487
GPRC6A	-0.244516	2.84045	-2.65008	0.0167582	0.974307	-3.04892
SMIM9	-0.297652	2.48587	-2.64993	0.0167635	0.974307	-3.04913
RPP40	-0.316638	1.79638	-2.64993	0.0167635	0.974307	-3.04913
SLC2A5	-0.184661	2.51405	-2.64845	0.0168151	0.974307	-3.05115
FRMD7	-0.208169	2.87636	-2.64823	0.0168228	0.974307	-3.05145
TNK1	-0.346916	2.06463	-2.646	0.0169013	0.974919	-3.05451
YPEL3	-0.17551	0.960504	-2.64554	0.0169174	0.974919	-3.05513
JAKMIP3	-0.165929	5.91391	-2.64551	0.0169184	0.974919	-3.05518
TMEM37	-0.151975	2.43611	-2.64485	0.0169416	0.974919	-3.05608
IMPDH1	-0.161609	1.29872	-2.64483	0.0169426	0.974919	-3.05611
HES6	-0.100117	0.415626	-2.64329	0.0169968	0.976349	-3.05821
SLC25A15	-0.144142	3.90596	-2.64288	0.0170112	0.976349	-3.05877
SGO1	0.145198	3.08115	2.64012	0.0171092	0.979458	-3.06255
TSPAN15	0.163847	0.869114	2.63907	0.0171467	0.979967	-3.06399
ACSL1	-0.0879701	0.177871	-2.63812	0.0171808	0.979967	-3.06529
SLC37A1	0.217295	1.07284	2.63703	0.0172197	0.980757	-3.06678
IFT74	0.24859	0.368384	2.63544	0.0172768	0.982342	-3.06895
SYCP2L	-0.101404	0.513953	-2.6344	0.0173142	0.982376	-3.07037
METRNL	0.106982	0.435171	2.63151	0.0174184	0.983563	-3.07432
TJP1	0.153962	3.41846	2.63103	0.0174359	0.983563	-3.07498
TPH1	0.137802	1.02443	2.63009	0.0174701	0.983563	-3.07627
GRAMD2B	0.175688	2.53114	2.62988	0.0174776	0.983563	-3.07655
SYT17	-0.249993	4.84249	-2.62929	0.0174991	0.983563	-3.07736
TMEM181	-0.162753	1.53962	-2.62865	0.0175226	0.983563	-3.07824
LDLRAD1	0.26321	3.01461	2.62835	0.0175333	0.983563	-3.07864
PTPN6	-0.265971	4.13756	-2.62737	0.0175693	0.983835	-3.07999
HNRNPLL	-0.194602	0.624202	-2.62557	0.0176349	0.984314	-3.08244
CLK3	-0.220659	1.59577	-2.62357	0.0177085	0.985102	-3.08518
NUDCD2	-0.225453	2.58052	-2.62242	0.0177508	0.985102	-3.08675
QSER1	0.208133	2.19511	2.62203	0.0177651	0.985102	-3.08727
PELI3	-0.157593	4.49627	-2.62104	0.0178017	0.985102	-3.08863
INPP5J	-0.156678	2.86701	-2.62028	0.0178299	0.985102	-3.08967
DENND2A	-0.185218	1.87634	-2.61973	0.0178504	0.985102	-3.09042
TEX38	-0.0805106	0.193951	-2.61924	0.0178684	0.985102	-3.09109
FSD2	-0.230551	0.980815	-2.61769	0.0179261	0.985102	-3.0932
TREM2	0.253455	1.08636	2.61688	0.0179563	0.985102	-3.09431
SLC31A1	-0.20926	1.14149	-2.6168	0.0179592	0.985102	-3.09442
TRIM35	0.136538	0.25286	2.61636	0.0179758	0.985102	-3.09503
SLC5A1	0.187571	0.627726	2.61581	0.0179963	0.985102	-3.09577
CCDC181	0.192647	1.93506	2.61396	0.0180655	0.985102	-3.0983
CFAP161	0.181135	4.05383	2.61268	0.0181137	0.985102	-3.10005
C1orf127	-0.121583	0.378195	-2.61205	0.0181371	0.985102	-3.1009
LDHAL6B	-0.159606	0.699434	-2.61122	0.0181683	0.985102	-3.10203
SLCO4C1	-0.216084	0.952144	-2.61082	0.0181834	0.985102	-3.10257
TMEM138	-0.176869	1.54585	-2.61061	0.0181916	0.985102	-3.10287
CIB1	-0.113805	1.65848	-2.61058	0.0181927	0.985102	-3.10291
POMT1	-0.209706	2.15153	-2.60959	0.0182302	0.985102	-3.10426
PPP1R12B	0.617464	2.79286	2.60951	0.0182331	0.985102	-3.10437
TBC1D14	-0.153761	1.44244	-2.60781	0.0182973	0.985102	-3.10668
HJURP	-0.17498	6.8554	-2.60722	0.01832	0.985102	-3.1075
TACO1	0.176386	1.46323	2.60633	0.0183537	0.985102	-3.1087
GATM	0.285129	5.92143	2.6031	0.018477	0.985102	-3.11311
LCP2	-0.151208	1.10011	-2.60276	0.01849	0.985102	-3.11357
NTRK2	0.117411	0.339699	2.60195	0.0185213	0.985102	-3.11468
RELL2	-0.234001	2.75345	-2.60153	0.0185375	0.985102	-3.11525
CTNNA2	-0.135296	0.414003	-2.60133	0.0185452	0.985102	-3.11553
RBM47	-0.175418	1.99912	-2.60088	0.0185623	0.985102	-3.11613
FBXO47	-0.0921829	0.157856	-2.60085	0.0185635	0.985102	-3.11617
UGT3A1	-0.154369	0.940776	-2.60015	0.0185906	0.985102	-3.11713
NUP153	-0.234175	1.55683	-2.59934	0.0186217	0.985102	-3.11823
NFIX	-0.169318	5.33484	-2.59894	0.0186372	0.985102	-3.11878
SSBP2	-0.142165	0.713531	-2.5988	0.0186428	0.985102	-3.11898
MTHFD2L	-0.0774488	0.204167	-2.59811	0.0186694	0.985102	-3.11991
UTY	-0.231714	3.17372	-2.59802	0.0186729	0.985102	-3.12004
DACT2	-0.218937	2.88875	-2.59773	0.0186839	0.985102	-3.12042
SH3KBP1	-0.236509	5.64878	-2.59768	0.0186859	0.985102	-3.12049
ANGPT1	-0.167417	2.13821	-2.59612	0.0187462	0.986708	-3.12261
GTF2A1L	-0.381209	2.30802	-2.59576	0.0187606	0.986708	-3.12312
ZNF33A	-0.269351	2.27009	-2.59193	0.01891	0.989047	-3.12833
CDH7	0.10555	0.383063	2.59078	0.018955	0.989047	-3.1299
GRB10	0.211249	3.8273	2.59055	0.0189642	0.989047	-3.13021
RNF121	0.245945	6.3861	2.59034	0.0189723	0.989047	-3.13049
CACNG6	0.193012	1.21961	2.58936	0.0190109	0.989047	-3.13183
CBLL1	-0.153481	1.01724	-2.58926	0.0190146	0.989047	-3.13196
TGM6	-0.142729	0.307175	-2.58896	0.0190265	0.989047	-3.13237
LKAAEAR1	-0.192324	0.962369	-2.58778	0.0190732	0.989068	-3.13398
METTL1	0.227376	1.58547	2.5869	0.0191077	0.989068	-3.13517
KIFBP	0.234244	0.328677	2.58675	0.0191137	0.989068	-3.13537
NFXL1	-0.138415	4.08518	-2.58574	0.0191536	0.989068	-3.13675
ZNF506	-0.129559	2.48547	-2.58476	0.0191927	0.989068	-3.13809
CCDC120	-0.237838	2.93907	-2.58349	0.0192433	0.989068	-3.13982
TMCC2	-0.1865	3.52348	-2.58272	0.0192738	0.989068	-3.14086
ANO4	-0.135645	3.10586	-2.58228	0.0192915	0.989068	-3.14146
JMJD8	-0.153972	0.80707	-2.58206	0.0193002	0.989068	-3.14176
CCDC134	-0.177788	3.03172	-2.57965	0.0193969	0.989068	-3.14504
CUL4A	-0.227262	2.4137	-2.57932	0.01941	0.989068	-3.14549
HIP1R	0.484874	2.09982	2.57925	0.0194128	0.989068	-3.14558
ASXL1	0.269499	1.74045	2.57838	0.0194479	0.989068	-3.14677
HNRNPK	-0.144438	0.258221	-2.57795	0.019465	0.989068	-3.14735
TUBB4A	-0.215925	3.35408	-2.57664	0.019518	0.989068	-3.14914
None	0.253337	1.02175	2.57548	0.0195649	0.989068	-3.15071
TRIM23	-0.181687	0.869542	-2.57433	0.0196112	0.989068	-3.15227
CFDP1	0.538266	3.40387	2.57401	0.0196244	0.989068	-3.15271
RIPOR1	0.214569	2.8805	2.57347	0.0196461	0.989068	-3.15344
NXPE4	-0.17269	3.15059	-2.57193	0.0197088	0.989068	-3.15553
TP53	-0.147947	0.63177	-2.57126	0.0197363	0.989068	-3.15645
ZSWIM4	0.126104	0.664076	2.5706	0.019763	0.989068	-3.15734
DES	-0.173627	2.08379	-2.56883	0.0198358	0.989068	-3.15975
MAP3K7	0.229807	2.06821	2.56655	0.0199291	0.989068	-3.16284
NAA38	0.0953913	0.319522	2.56619	0.019944	0.989068	-3.16333
CFAP65	0.138249	0.297294	2.56587	0.0199571	0.989068	-3.16376
CERK	0.134281	1.90455	2.56585	0.0199582	0.989068	-3.1638
TESPA1	-0.197675	1.2231	-2.56538	0.0199774	0.989068	-3.16443
NSMCE1	-0.0897178	0.316726	-2.5643	0.0200221	0.989068	-3.1659
PHYHD1	-0.195483	1.38787	-2.56413	0.0200292	0.989068	-3.16613
ZBTB10	-0.111231	0.225869	-2.56393	0.0200375	0.989068	-3.1664
IL16	0.309158	7.27384	2.56308	0.0200726	0.989068	-3.16755
HSPA6	0.159164	0.419393	2.56269	0.0200886	0.989068	-3.16808
PACRGL	-0.166421	3.04359	-2.56168	0.0201306	0.989068	-3.16945
SNX3	0.318055	3.31481	2.56127	0.0201476	0.989068	-3.17001
ZNF254	-0.167233	0.625135	-2.56102	0.0201582	0.989068	-3.17035
PJA2	0.31899	3.72258	2.56051	0.0201796	0.989068	-3.17105
PBLD	0.170847	0.182652	2.56046	0.0201814	0.989068	-3.17111
HNRNPA1	-0.2484	2.49855	-2.5592	0.020234	0.989068	-3.17282
AMH	0.206004	2.89744	2.55827	0.0202729	0.989068	-3.17408
UBA6	0.116878	0.0878879	2.55808	0.020281	0.989068	-3.17434
CBX4	-0.155836	0.556873	-2.55794	0.0202867	0.989068	-3.17453
HIF3A	0.271477	3.32814	2.55721	0.0203175	0.989068	-3.17553
FANCC	-0.245632	3.14554	-2.55508	0.0204068	0.989068	-3.17841
SYN3	-0.188862	1.20201	-2.55472	0.020422	0.989068	-3.1789
TRIM59	0.205538	2.16716	2.55391	0.0204561	0.989068	-3.17999
IGSF21	0.155599	3.44358	2.55184	0.0205436	0.989068	-3.1828
CD6	-0.267545	2.07965	-2.55177	0.0205466	0.989068	-3.1829
LEMD1	0.240503	3.83564	2.55098	0.0205801	0.989068	-3.18397
ROPN1	0.14612	0.568284	2.55091	0.0205831	0.989068	-3.18406
USP53	-0.202447	1.33852	-2.55067	0.0205934	0.989068	-3.18439
PBX3	0.339456	0.837617	2.54989	0.0206265	0.989068	-3.18545
MUC7	0.132786	0.426622	2.54973	0.0206332	0.989068	-3.18566
RIOK2	-0.136649	0.703484	-2.54965	0.0206367	0.989068	-3.18577
ZNF441	-0.574493	3.48645	-2.54812	0.0207022	0.989068	-3.18785
PLCXD1	-0.405987	2.45509	-2.54781	0.020715	0.989068	-3.18826
MYO18A	-0.131942	0.413084	-2.54735	0.0207349	0.989068	-3.18889
CMTM7	-0.0796445	0.102326	-2.54722	0.0207404	0.989068	-3.18907
TREM1	-0.119508	0.247153	-2.54711	0.0207449	0.989068	-3.18921
WNT8A	-0.2321	4.24233	-2.54499	0.0208359	0.989068	-3.19209
KRTAP4-3	-0.150395	2.27847	-2.54436	0.0208631	0.989068	-3.19294
HBS1L	0.156272	1.79703	2.54378	0.0208882	0.989068	-3.19373
YIPF7	0.11742	0.275265	2.54346	0.0209019	0.989068	-3.19417
INTS14	-0.169178	1.36107	-2.54339	0.0209048	0.989068	-3.19426
MFSD1	0.40965	1.85547	2.54335	0.0209067	0.989068	-3.19432
ABHD17A	-0.129452	0.587069	-2.54196	0.0209664	0.989068	-3.19619
CHRNA5	-0.144672	0.85718	-2.54189	0.0209697	0.989068	-3.19629
DEGS2	0.165046	4.35901	2.53985	0.021058	0.989068	-3.19906
BANF1	0.21797	1.01649	2.53932	0.0210807	0.989068	-3.19976
OR8D1	-0.141224	0.496801	-2.53841	0.0211206	0.989068	-3.20101
TMEM204	-0.243616	4.72896	-2.53825	0.0211274	0.989068	-3.20122
ACSL5	-0.190094	1.14625	-2.53807	0.0211354	0.989068	-3.20147
CCDC124	0.224182	2.34359	2.53805	0.0211361	0.989068	-3.20149
WDR47	-0.154403	0.381097	-2.53686	0.0211879	0.989068	-3.2031
PIGT	-0.395908	1.27802	-2.53671	0.0211944	0.989068	-3.2033
TSPY1	-0.212272	0.998131	-2.53538	0.0212524	0.989068	-3.2051
SINHCAF	0.0834658	0.163165	2.53512	0.021264	0.989068	-3.20545
VPS13C	-0.266018	2.08828	-2.53431	0.0212994	0.989068	-3.20655
MIB2	-0.209019	1.3113	-2.53343	0.0213381	0.989068	-3.20774
DDIT3	-0.161401	0.896892	-2.53308	0.0213536	0.989068	-3.20822
UBE3A	-0.263024	2.02318	-2.5317	0.0214143	0.989068	-3.21008
C1orf122	-0.20451	3.05337	-2.52983	0.021497	0.989068	-3.21262
GALNT18	-0.154012	2.78202	-2.52943	0.0215146	0.989068	-3.21315
TRIP12	0.19727	0.324232	2.52823	0.0215677	0.989068	-3.21478
SLC25A43	0.221494	1.44205	2.52783	0.0215853	0.989068	-3.21531
PTCRA	-0.288907	4.7241	-2.5273	0.0216092	0.989068	-3.21604
RPL14	-0.19003	1.94562	-2.52729	0.0216094	0.989068	-3.21604
TMPRSS5	-0.154362	2.77823	-2.52716	0.0216151	0.989068	-3.21622
SAP130	0.232069	2.01323	2.52687	0.0216282	0.989068	-3.21662
NLGN4X	0.212907	1.82596	2.52633	0.0216524	0.989068	-3.21735
PTPRN2	-0.432792	7.74044	-2.52628	0.0216544	0.989068	-3.21741
TMEM35A	0.646348	3.658	2.52623	0.0216567	0.989068	-3.21748
PGPEP1	-0.165467	2.24336	-2.5245	0.021734	0.989068	-3.21982
TOM1L2	0.221561	1.74812	2.52434	0.0217409	0.989068	-3.22003
TACC2	0.209612	1.82388	2.52286	0.0218075	0.989068	-3.22204
KLF7	0.259767	0.676531	2.52184	0.021853	0.989068	-3.22341
ZNF26	-0.181512	4.05306	-2.5213	0.0218772	0.989068	-3.22414
INTS6L	0.20055	0.987332	2.52117	0.0218833	0.989068	-3.22432
KRTAP10-8	-0.124486	0.451001	-2.5203	0.0219222	0.989068	-3.22549
SAE1	-0.127757	0.351579	-2.5193	0.0219677	0.989068	-3.22685
CREM	0.226565	2.27686	2.51731	0.0220574	0.989068	-3.22953
CCT5	-0.198089	2.09568	-2.51666	0.0220869	0.989068	-3.23041
SPAG11B	0.244138	0.72985	2.51574	0.0221286	0.989068	-3.23165
GDI2	-0.261783	4.55897	-2.51476	0.0221735	0.989068	-3.23298
ZC3H10	0.166775	2.53636	2.51404	0.0222063	0.989068	-3.23395
TBX6	0.131263	0.718451	2.5134	0.0222353	0.989068	-3.23481
CMTM2	-0.379002	0.833254	-2.51095	0.0223476	0.989068	-3.23812
ZNF701	-0.155775	1.41604	-2.51078	0.0223553	0.989068	-3.23835
SIK3	0.171181	2.94087	2.50999	0.0223917	0.989068	-3.23942
PNMA1	-0.371568	1.51411	-2.50977	0.0224019	0.989068	-3.23972
YIPF2	0.15895	1.98271	2.50973	0.0224036	0.989068	-3.23976
VPS50	-0.201103	0.612654	-2.50915	0.0224305	0.989068	-3.24055
PI4K2B	0.252271	6.22251	2.50833	0.0224681	0.989068	-3.24165
NUP214	-0.233814	2.14472	-2.50572	0.022589	0.989068	-3.24518
SLC22A6	0.205135	1.95	2.50386	0.0226751	0.989068	-3.24768
TCOF1	-0.148974	2.30229	-2.50384	0.0226761	0.989068	-3.24771
BZW1	-0.178345	1.99606	-2.50314	0.0227089	0.989068	-3.24866
PCBP3	0.300616	3.14687	2.50034	0.0228398	0.989068	-3.25244
CTSH	-0.30015	2.41828	-2.49989	0.0228609	0.989068	-3.25304
PAK3	-0.199912	4.13942	-2.49975	0.0228673	0.989068	-3.25323
TMEM208	-0.186163	1.88634	-2.49956	0.0228762	0.989068	-3.25348
B3GALNT1	0.211866	0.543985	2.49944	0.0228817	0.989068	-3.25364
MAGED1	0.104537	0.271743	2.49914	0.0228958	0.989068	-3.25405
ARHGAP26	0.143996	0.832777	2.49741	0.0229772	0.989068	-3.25638
MFF	0.179483	1.5396	2.49643	0.0230234	0.989068	-3.2577
SOX5	-0.15755	3.38336	-2.49605	0.0230417	0.989068	-3.25822
EIF1AY	-0.155475	3.88069	-2.49539	0.0230726	0.989068	-3.2591
DISC1	0.120337	1.22307	2.49515	0.0230838	0.989068	-3.25942
MASTL	0.237812	1.86073	2.49481	0.0231001	0.989068	-3.25988
B4GALT3	-0.134748	1.30846	-2.49408	0.0231347	0.989068	-3.26087
KIF2C	0.245446	0.950511	2.49212	0.023228	0.989068	-3.26351
EDF1	-0.13992	0.331758	-2.49162	0.0232518	0.989068	-3.26418
L3MBTL3	-0.204328	0.994815	-2.49073	0.0232942	0.989068	-3.26538
CRYBA4	-0.184161	0.80013	-2.4905	0.023305	0.989068	-3.26569
None	0.258627	1.74588	2.48913	0.0233708	0.989068	-3.26754
ZNF324B	0.258627	1.74588	2.48913	0.0233708	0.989068	-3.26754
RUNDC1	-0.141131	0.873784	-2.48864	0.023394	0.989068	-3.26819
FLCN	0.0860241	0.103444	2.48863	0.0233944	0.989068	-3.2682
OR10X1	0.18946	0.546875	2.48713	0.0234663	0.989068	-3.27022
TAAR2	-0.187855	3.85775	-2.48698	0.0234739	0.989068	-3.27043
HBG2	-0.220618	3.30171	-2.48645	0.0234991	0.989068	-3.27114
NCAPH2	-0.156643	2.45928	-2.48642	0.0235007	0.989068	-3.27118
DSG1	0.074992	0.128613	2.48582	0.0235294	0.989068	-3.27198
NUDT22	-0.199759	1.33414	-2.48523	0.0235578	0.989068	-3.27277
ARL6IP4	-0.0786338	0.141493	-2.48516	0.0235613	0.989068	-3.27287
SEMA6D	0.218767	2.1762	2.4851	0.0235641	0.989068	-3.27295
CEP70	-0.153783	3.61115	-2.4849	0.0235738	0.989068	-3.27322
CABIN1	-0.180054	1.23178	-2.48475	0.0235813	0.989068	-3.27343
PLD3	-0.174753	3.73726	-2.4845	0.0235934	0.989068	-3.27377
PTPRB	0.131839	0.710385	2.48425	0.0236054	0.989068	-3.2741
ALPL	0.243327	2.42701	2.48414	0.0236105	0.989068	-3.27424
CCDC91	0.152006	0.898484	2.48404	0.0236157	0.989068	-3.27439
KCNAB1	0.257995	2.19203	2.48261	0.0236849	0.989068	-3.27631
IGSF3	0.133396	1.27305	2.48055	0.023785	0.989068	-3.27908
DGLUCY	-0.120232	0.242064	-2.4773	0.0239434	0.989068	-3.28344
SPMIP9	0.133816	2.18081	2.47555	0.0240295	0.989068	-3.2858
HIGD1B	-0.226522	1.29687	-2.47475	0.0240688	0.989068	-3.28687
UCN3	-0.216346	2.46566	-2.47456	0.0240781	0.989068	-3.28713
PAX2	-0.338952	2.04525	-2.47362	0.0241244	0.989068	-3.28839
PTP4A2	0.205947	0.707134	2.47293	0.0241585	0.989068	-3.28932
HVCN1	-0.159987	0.216014	-2.47189	0.02421	0.989068	-3.29072
SARDH	0.279719	3.75076	2.47151	0.0242289	0.989068	-3.29123
NQO1	0.206445	1.97001	2.47023	0.0242922	0.989068	-3.29294
IFT81	-0.171785	2.95058	-2.4687	0.0243684	0.989068	-3.295
ACTG2	0.16444	1.37956	2.46835	0.0243856	0.989068	-3.29546
ABCB9	-0.203685	3.954	-2.46751	0.0244277	0.989068	-3.2966
CRY2	-0.191464	1.44532	-2.46739	0.0244337	0.989068	-3.29676
HTR3E	0.195658	0.383239	2.46656	0.0244753	0.989068	-3.29788
SFMBT2	0.274905	1.0249	2.46614	0.024496	0.989068	-3.29843
CAMK2G	-0.227434	0.856488	-2.46612	0.0244973	0.989068	-3.29847
MAP4K3	-0.168405	1.46133	-2.46581	0.0245125	0.989068	-3.29887
PPP1R3D	-0.144373	0.145491	-2.46556	0.0245252	0.989068	-3.29921
LRRC69	-0.233769	3.69566	-2.4655	0.0245283	0.989068	-3.2993
CES4A	0.249024	5.01963	2.46546	0.0245303	0.989068	-3.29935
PLPP4	0.121165	2.71533	2.46519	0.0245439	0.989068	-3.29971
AGAP3	-0.180207	2.86322	-2.46487	0.0245596	0.989068	-3.30013
RPL23	0.1739	3.46807	2.46418	0.0245943	0.989068	-3.30106
NFASC	-0.174586	1.92242	-2.464	0.0246036	0.989068	-3.30131
MLEC	-0.126237	0.4396	-2.4638	0.0246136	0.989068	-3.30158
STOML2	-0.0781198	0.087795	-2.46302	0.0246526	0.989068	-3.30262
ODAD2	-0.199994	1.17083	-2.46279	0.0246645	0.989068	-3.30293
DCAF4L2	-0.13579	0.713094	-2.46228	0.02469	0.989068	-3.30361
SCUBE1	-0.172461	1.41478	-2.46221	0.0246936	0.989068	-3.30371
SPINK1	0.387797	2.57756	2.4613	0.0247394	0.989068	-3.30493
SLC26A3	-0.239952	2.02383	-2.46125	0.024742	0.989068	-3.305
CALHM4	-0.31717	2.4853	-2.46121	0.0247443	0.989068	-3.30506
SLC25A35	0.235598	0.999292	2.46085	0.0247621	0.989068	-3.30553
ARHGEF9	-0.176476	1.73424	-2.46046	0.0247818	0.989068	-3.30605
RAB24	-0.255581	1.33771	-2.46045	0.0247823	0.989068	-3.30606
OR51D1	-0.214457	2.13979	-2.45907	0.0248526	0.989068	-3.30792
SCGB3A2	-0.235446	1.74367	-2.45894	0.0248588	0.989068	-3.30809
RGS10	-0.310125	5.06952	-2.45767	0.0249234	0.989068	-3.30979
CLINT1	-0.126209	0.799254	-2.45679	0.0249683	0.989068	-3.31097
FAM110A	-0.143707	0.46044	-2.45675	0.0249703	0.989068	-3.31103
GLB1L	-0.174495	1.30739	-2.45655	0.0249804	0.989068	-3.31129
REPS2	-0.154072	2.03643	-2.45649	0.0249837	0.989068	-3.31138
SEPTIN5	-0.237497	1.48248	-2.45587	0.0250153	0.989068	-3.31221
TREH	-0.117476	2.47427	-2.4557	0.0250239	0.989068	-3.31243
PGBD2	0.167472	3.13454	2.45509	0.0250553	0.989068	-3.31326
CRYZ	-0.20779	1.25112	-2.45445	0.0250878	0.989068	-3.31411
TEX47	0.342241	2.00437	2.45425	0.0250981	0.989068	-3.31438
OR1Q1	0.151353	1.90261	2.45421	0.0251001	0.989068	-3.31443
POU6F2	-0.281176	2.69251	-2.45142	0.0252433	0.989068	-3.31817
GCFC2	-0.322375	2.60686	-2.45068	0.0252816	0.989068	-3.31917
COL6A2	-0.183475	3.39292	-2.45052	0.0252896	0.989068	-3.31937
NUDT16L1	-0.363268	0.977485	-2.45009	0.0253122	0.989068	-3.31996
PHF14	-0.262612	1.62893	-2.44841	0.0253989	0.989068	-3.32221
CRYGN	0.159521	1.20225	2.44833	0.0254029	0.989068	-3.32231
PTPDC1	-0.127551	0.862462	-2.44792	0.025424	0.989068	-3.32285
ALDH3A1	0.130924	0.444315	2.44762	0.0254398	0.989068	-3.32326
SPINT3	-0.103986	0.200129	-2.44699	0.0254726	0.989068	-3.32411
TGFB2	-0.145004	4.03466	-2.44626	0.0255104	0.989068	-3.32508
ITGB4	-0.289288	1.73452	-2.44602	0.0255232	0.989068	-3.32541
LLPH	0.224244	4.7508	2.44548	0.0255508	0.989068	-3.32612
ETS1	0.140604	0.879036	2.44537	0.0255567	0.989068	-3.32627
CYB5R3	0.190287	1.1353	2.44438	0.0256084	0.989068	-3.3276
OR4D1	0.112672	6.19348	2.44291	0.025685	0.989068	-3.32956
GCC1	0.184321	3.02586	2.44243	0.0257101	0.989068	-3.3302
BAAT	-0.188566	3.70048	-2.44222	0.0257214	0.989068	-3.33049
C12orf54	-0.153109	0.755404	-2.44216	0.0257244	0.989068	-3.33057
CRYZL1	0.22799	0.615685	2.44116	0.0257767	0.989068	-3.3319
CAMTA1	-0.301837	1.10454	-2.44078	0.025797	0.989068	-3.33242
ACSM5	-0.191062	0.983622	-2.4405	0.0258115	0.989068	-3.33279
CA5A	-0.157512	0.750952	-2.44013	0.025831	0.989068	-3.33328
CPA1	-0.461742	3.26745	-2.4398	0.0258487	0.989068	-3.33373
PNRC2	-0.191938	1.86932	-2.43974	0.0258519	0.989068	-3.33381
PHACTR4	0.0629923	0.0666551	2.43964	0.0258568	0.989068	-3.33394
GSDMB	0.138249	2.87699	2.43956	0.0258613	0.989068	-3.33405
CSPP1	0.197094	3.47802	2.43905	0.0258882	0.989068	-3.33473
MYNN	0.0893991	0.130825	2.43842	0.025921	0.989068	-3.33557
ZNF2	-0.251264	3.12929	-2.43842	0.0259213	0.989068	-3.33557
EIF4G3	0.187259	3.70705	2.43812	0.0259372	0.989068	-3.33598
PCDHB6	0.248977	5.84571	2.43767	0.0259606	0.989068	-3.33657
TFPI2	-0.162993	2.90672	-2.43719	0.0259861	0.989068	-3.33721
GPR135	0.300988	2.09007	2.43709	0.0259917	0.989068	-3.33735
ATAD3C	-0.0879365	0.199239	-2.43615	0.0260411	0.989068	-3.3386
COL4A6	-0.224777	1.87271	-2.43594	0.0260524	0.989068	-3.33889
RPS4Y2	-0.192476	1.12839	-2.43585	0.0260574	0.989068	-3.33901
SPSB3	0.317486	0.556298	2.43517	0.0260933	0.989068	-3.33992
CNDP1	0.106685	0.314083	2.43481	0.0261122	0.989068	-3.34039
ZSCAN12	-0.228583	1.74537	-2.43478	0.0261142	0.989068	-3.34044
PYM1	-0.432366	3.00964	-2.43382	0.0261651	0.989068	-3.34172
AP1S2	0.313271	1.29443	2.43377	0.026168	0.989068	-3.34179
NT5C1B	-0.0966627	0.376906	-2.43342	0.0261862	0.989068	-3.34225
RABGAP1L	-0.119056	1.53357	-2.43225	0.0262487	0.989068	-3.34382
SPIN1	-0.262399	4.26787	-2.43179	0.0262734	0.989068	-3.34443
PAK6	-0.115509	0.248873	-2.43147	0.0262904	0.989068	-3.34486
CAB39L	-0.153006	0.474295	-2.43124	0.0263029	0.989068	-3.34517
YWHAZ	0.0892784	0.210057	2.43117	0.0263068	0.989068	-3.34527
PPT2	-0.12856	0.385763	-2.43052	0.0263412	0.989068	-3.34612
KCNT2	-0.104044	2.75032	-2.42965	0.0263882	0.989068	-3.3473
P2RX6	-0.178839	2.95683	-2.42947	0.0263976	0.989068	-3.34753
SPICE1	-0.198159	4.25279	-2.42941	0.0264011	0.989068	-3.34762
SH3D21	-0.15168	0.807607	-2.42904	0.0264206	0.989068	-3.3481
CCDC9	0.0758708	0.055094	2.42904	0.026421	0.989068	-3.34811
ZDHHC23	0.235522	1.74901	2.42899	0.0264234	0.989068	-3.34817
PCDHGA7	0.160049	0.82228	2.42873	0.0264375	0.989068	-3.34852
NFKBIA	-0.22383	1.89571	-2.42865	0.0264421	0.989068	-3.34863
FAM90A26	-0.127292	0.752295	-2.42838	0.0264563	0.989068	-3.34899
RBL1	-0.236497	1.96723	-2.42813	0.0264698	0.989068	-3.34932
CWF19L1	0.103366	0.190327	2.42789	0.0264827	0.989068	-3.34964
FNDC1	0.202452	3.00935	2.426	0.0265846	0.989068	-3.35216
FNBP1	0.11955	0.438669	2.42567	0.0266027	0.989068	-3.35261
CHMP5	0.125943	2.40133	2.42517	0.0266295	0.989068	-3.35327
PPWD1	0.218496	3.09942	2.42458	0.0266618	0.989068	-3.35407
TMEM120B	-0.162156	1.259	-2.42447	0.0266675	0.989068	-3.35421
MED10	-0.158746	0.954689	-2.42426	0.0266789	0.989068	-3.35449
TXLNA	-0.164324	1.27471	-2.42394	0.026696	0.989068	-3.35491
MOCS2	0.149909	1.01072	2.42351	0.0267198	0.989068	-3.3555
SRXN1	0.211665	2.41394	2.42344	0.0267232	0.989068	-3.35558
MAGEA11	-0.200764	1.54426	-2.42307	0.0267437	0.989068	-3.35608
PCDHA13	0.228266	2.0032	2.4221	0.0267963	0.989068	-3.35737
MRPS18B	0.263805	2.01054	2.4215	0.0268289	0.989068	-3.35817
DOK4	0.223894	3.47647	2.42149	0.0268293	0.989068	-3.35818
ATXN1	0.32644	1.68451	2.42145	0.0268315	0.989068	-3.35823
MTFMT	0.182892	0.57656	2.42142	0.0268333	0.989068	-3.35828
LARP6	0.139856	2.43103	2.41722	0.0270634	0.989068	-3.36388
HBB	0.170424	3.25825	2.41679	0.0270872	0.989068	-3.36446
GUCY2F	-0.140595	4.72699	-2.41621	0.027119	0.989068	-3.36523
VEPH1	0.321659	1.33096	2.41607	0.0271264	0.989068	-3.36541
PLA2G3	-0.149553	3.0064	-2.41411	0.0272349	0.989068	-3.36803
POLR3E	-0.162246	1.59783	-2.41401	0.0272406	0.989068	-3.36817
ACTL10	-0.147972	2.20976	-2.41396	0.0272434	0.989068	-3.36823
RABGGTA	0.165771	0.761357	2.41311	0.0272902	0.989068	-3.36936
MRPL55	-0.187673	0.763904	-2.4128	0.0273072	0.989068	-3.36977
TRAM1	-0.173587	3.96187	-2.41215	0.0273435	0.989068	-3.37064
GPR35	-0.154349	1.6576	-2.41166	0.0273706	0.989068	-3.37129
EEFSEC	0.125795	4.98597	2.41063	0.0274278	0.989068	-3.37266
ARMC7	-0.336759	2.80509	-2.41009	0.0274583	0.989068	-3.37339
SNTB2	-0.331797	1.49262	-2.40914	0.0275109	0.989068	-3.37465
SLC4A3	-0.183865	3.74407	-2.409	0.0275185	0.989068	-3.37483
ERO1A	-0.268368	1.98411	-2.40839	0.027553	0.989068	-3.37565
STK3	-0.179696	1.4983	-2.408	0.0275747	0.989068	-3.37617
FAM120C	-0.128819	0.396575	-2.40747	0.0276042	0.989068	-3.37687
SHC1	-0.299997	3.38367	-2.40702	0.0276295	0.989068	-3.37747
KCNS3	-0.169469	1.07776	-2.40682	0.0276408	0.989068	-3.37774
MTCL2	-0.141114	1.64915	-2.4066	0.0276532	0.989068	-3.37803
DPP10	-0.18677	1.41299	-2.40586	0.0276945	0.989068	-3.37901
NRXN3	0.157769	1.99136	2.40549	0.0277154	0.989068	-3.37951
RLIG1	-0.306066	1.36675	-2.40488	0.0277499	0.989068	-3.38032
DEFB130B	-0.284036	2.15963	-2.40429	0.0277831	0.989068	-3.38111
USP28	-0.160811	2.49017	-2.404	0.0277991	0.989068	-3.38149
METTL15	-0.246164	1.84948	-2.40369	0.0278166	0.989068	-3.3819
MMP8	-0.265062	3.26521	-2.40294	0.027859	0.989068	-3.3829
DPH6	-0.170821	0.869956	-2.40282	0.027866	0.989068	-3.38306
MATN2	-0.218917	1.5886	-2.40276	0.0278694	0.989068	-3.38314
SLC5A11	-0.196434	1.82412	-2.40275	0.0278697	0.989068	-3.38315
STH	-0.19911	0.500373	-2.40177	0.0279254	0.989068	-3.38446
FN1	-0.163513	0.498396	-2.40147	0.0279424	0.989068	-3.38486
IFT140	-0.0978605	0.132975	-2.40021	0.0280138	0.989068	-3.38654
ZC3H12B	-0.165483	4.19378	-2.40002	0.0280245	0.989068	-3.38679
PARD3	-0.258952	2.2825	-2.39958	0.0280496	0.989068	-3.38737
NANOG	0.08798	0.28815	2.39937	0.0280617	0.989068	-3.38766
KLHL8	-0.174024	1.37828	-2.39921	0.0280706	0.989068	-3.38787
CMIP	-0.151036	0.916986	-2.39912	0.0280755	0.989068	-3.38798
VAMP4	-0.250711	3.67407	-2.39804	0.0281372	0.989068	-3.38942
ELN	-0.167931	1.90922	-2.39692	0.0282014	0.989068	-3.39092
RAB43	0.13897	0.109892	2.39678	0.028209	0.989068	-3.39109
SELENOV	-0.198969	2.45248	-2.39674	0.0282113	0.989068	-3.39115
PCDHA5	0.116348	3.52154	2.39627	0.0282384	0.989068	-3.39178
GSS	-0.163528	0.78495	-2.39501	0.0283104	0.989068	-3.39345
RIMBP2	0.185398	1.12554	2.39435	0.0283485	0.989068	-3.39433
TPM3	-0.180346	0.662426	-2.3931	0.0284201	0.989068	-3.39599
MROH1	-0.145832	1.40532	-2.39292	0.0284303	0.989068	-3.39622
RIMS2	-0.167593	1.92235	-2.3924	0.0284606	0.989068	-3.39692
MROH7	-0.165132	2.4617	-2.39121	0.0285294	0.989068	-3.3985
MPRIP	0.200527	2.66451	2.39114	0.0285335	0.989068	-3.3986
ADRA2A	-0.159215	0.956907	-2.39068	0.0285598	0.989068	-3.3992
ZBTB2	-0.170744	1.92703	-2.38972	0.0286153	0.989068	-3.40048
ADCYAP1R1	0.152796	0.426003	2.38872	0.0286731	0.989068	-3.4018
AFF1	0.260222	2.42816	2.38847	0.0286877	0.989068	-3.40213
HYDIN	-0.168924	1.29665	-2.38844	0.0286894	0.989068	-3.40217
CTSA	-0.243853	4.93004	-2.38842	0.0286908	0.989068	-3.40221
TSPYL1	-0.093193	0.166482	-2.38834	0.0286955	0.989068	-3.40231
MRPL17	-0.222857	2.91579	-2.38825	0.0287008	0.989068	-3.40243
FOXF1	-0.0660028	0.0521907	-2.38761	0.0287379	0.989068	-3.40328
SLFN13	-0.150227	1.59733	-2.38761	0.028738	0.989068	-3.40328
SLC43A2	-0.179456	1.55119	-2.38743	0.0287485	0.989068	-3.40352
RTL10	0.803603	3.56569	2.38612	0.0288244	0.989068	-3.40525
SPG21	-0.248571	3.23816	-2.38549	0.0288616	0.989068	-3.4061
ZNF200	-0.142027	0.869866	-2.38532	0.0288711	0.989068	-3.40631
CMA1	-0.591797	2.47556	-2.38307	0.029003	0.989068	-3.4093
TRRAP	-0.113847	4.10547	-2.38297	0.0290089	0.989068	-3.40944
AURKC	-0.183538	2.32795	-2.38276	0.0290214	0.989068	-3.40972
ALDH7A1	-0.131856	1.56579	-2.38249	0.0290372	0.989068	-3.41008
DDX4	-0.16009	3.32478	-2.38211	0.0290596	0.989068	-3.41058
CHST11	-0.121687	0.816139	-2.38161	0.0290887	0.989068	-3.41124
ATP5PF	-0.239681	1.54693	-2.3816	0.0290895	0.989068	-3.41126
SYT1	-0.173272	1.16066	-2.38095	0.0291276	0.989068	-3.41212
HHIPL2	0.347789	2.74277	2.38062	0.0291472	0.989068	-3.41256
DLGAP4	-0.203152	2.22067	-2.37904	0.0292402	0.989068	-3.41465
NDUFAF7	0.190794	0.943335	2.37816	0.0292925	0.989068	-3.41582
ARAP1	-0.129327	2.14264	-2.37801	0.029301	0.989068	-3.41601
KCNJ16	-0.186546	2.37095	-2.37752	0.0293306	0.989068	-3.41667
CACNG5	0.202406	1.18278	2.37579	0.0294333	0.989068	-3.41897
TBC1D15	0.0877576	0.11231	2.37566	0.0294407	0.989068	-3.41913
NDST1	-0.176792	1.72492	-2.37433	0.0295199	0.989068	-3.42089
CNGA1	0.383755	4.14526	2.37317	0.029589	0.989068	-3.42243
MED15	0.153223	0.530504	2.373	0.0295996	0.989068	-3.42266
VAV2	0.221292	0.817329	2.372	0.029659	0.989068	-3.42398
C15orf48	-0.140601	1.68252	-2.37081	0.0297303	0.989068	-3.42555
ARHGDIG	0.0970676	0.143821	2.37	0.0297796	0.989068	-3.42664
SLC18A1	-0.112547	2.62346	-2.36974	0.0297952	0.989068	-3.42698
BIN1	0.232035	1.54638	2.36964	0.0298007	0.989068	-3.4271
BRDT	-0.135013	1.58459	-2.36891	0.0298447	0.989068	-3.42807
SCMH1	-0.153457	0.639769	-2.36865	0.0298603	0.989068	-3.42841
GRAMD4	0.1385	0.413249	2.36832	0.0298804	0.989068	-3.42885
EHBP1	0.115754	0.442244	2.36739	0.0299367	0.989068	-3.43009
FLVCR1	0.25731	1.82436	2.36727	0.0299439	0.989068	-3.43025
ZNF207	-0.187609	0.810413	-2.36694	0.0299638	0.989068	-3.43068
NRAP	-0.088264	0.127588	-2.36655	0.0299872	0.989068	-3.43119
ZNRD2	0.16564	0.717841	2.36643	0.0299944	0.989068	-3.43135
CCDC66	-0.223922	0.947072	-2.3661	0.0300145	0.989068	-3.43179
CORO6	0.1337	0.528653	2.36587	0.0300287	0.989068	-3.4321
TAF1L	-0.169826	2.06992	-2.36584	0.0300302	0.989068	-3.43213
DMKN	-0.198532	4.38354	-2.3653	0.0300633	0.989068	-3.43285
MFSD8	-0.216372	2.22144	-2.36509	0.0300761	0.989068	-3.43314
HOOK2	-0.126361	1.34809	-2.36426	0.030126	0.989068	-3.43422
CDCA7L	-0.269944	1.88889	-2.36422	0.0301287	0.989068	-3.43428
BSND	-0.124393	0.708113	-2.36378	0.0301555	0.989068	-3.43486
C1QTNF3	-0.13408	0.351253	-2.36365	0.0301634	0.989068	-3.43504
DAAM1	-0.126168	0.401416	-2.36355	0.0301692	0.989068	-3.43516
PDZRN4	0.301315	1.81067	2.36342	0.0301774	0.989068	-3.43534
P2RX3	-0.0809131	0.0744353	-2.3634	0.0301786	0.989068	-3.43537
P2RY12	0.15744	0.63118	2.36335	0.0301817	0.989068	-3.43543
LIMS4	-0.15918	2.46158	-2.36225	0.0302489	0.989068	-3.43689
YJU2B	-0.0825196	0.184117	-2.36198	0.0302655	0.989068	-3.43725
SMG6	0.767692	3.07031	2.36178	0.0302773	0.989068	-3.43751
ADGRF3	-0.123475	0.359325	-2.36171	0.0302814	0.989068	-3.4376
SLC1A2	0.188497	1.23397	2.361	0.0303251	0.989068	-3.43854
WHRN	0.258537	1.90462	2.36032	0.0303665	0.989068	-3.43944
TRIB1	0.132763	0.520527	2.35918	0.0304368	0.989068	-3.44095
SLC6A12	-0.101222	0.191113	-2.35912	0.0304405	0.989068	-3.44103
TAS1R1	-0.209051	1.71308	-2.359	0.0304477	0.989068	-3.44119
CCDC160	0.177358	1.19509	2.35867	0.0304677	0.989068	-3.44162
DLGAP1	-0.17608	1.78473	-2.35796	0.0305113	0.989068	-3.44256
HMGCS1	-0.192869	1.23182	-2.3577	0.0305278	0.989068	-3.44291
DAZ4	-0.163113	2.15841	-2.3571	0.0305647	0.989068	-3.4437
CLEC4C	-0.170886	2.60673	-2.3568	0.0305832	0.989068	-3.4441
MYCBPAP	0.19794	1.94441	2.35639	0.0306082	0.989068	-3.44463
KCNJ12	0.164408	3.5043	2.35623	0.0306179	0.989068	-3.44484
YAP1	0.197893	1.33261	2.35603	0.0306302	0.989068	-3.44511
CHRDL2	-0.129442	0.66256	-2.3555	0.0306631	0.989068	-3.44581
CLN5	-0.195901	2.60094	-2.35549	0.0306638	0.989068	-3.44582
BLZF1	-0.189238	0.370201	-2.3548	0.0307068	0.989068	-3.44674
PKHD1	0.189016	3.05536	2.35442	0.0307299	0.989068	-3.44724
CELSR1	0.229015	1.13017	2.35377	0.03077	0.989068	-3.44809
CPEB2	0.143552	1.99807	2.3536	0.0307808	0.989068	-3.44832
HYAL3	-0.174431	2.31083	-2.35337	0.0307952	0.989068	-3.44863
NUBP2	0.190226	1.98987	2.35329	0.0307999	0.989068	-3.44873
ANKRD61	-0.104399	0.380857	-2.35304	0.0308157	0.989068	-3.44906
C20orf96	0.125228	0.485973	2.35285	0.0308273	0.989068	-3.44931
TRAPPC2L	0.172302	2.30994	2.35268	0.0308382	0.989068	-3.44954
VWA2	-0.170024	4.81602	-2.35195	0.0308834	0.989068	-3.4505
RGR	-0.162916	2.7453	-2.35033	0.0309841	0.989068	-3.45264
ANGPTL5	-0.194212	1.35748	-2.35023	0.0309903	0.989068	-3.45277
SETMAR	-0.333372	2.45548	-2.34957	0.0310315	0.989068	-3.45364
SLFN12	-0.198569	2.01066	-2.34852	0.0310975	0.989068	-3.45503
IGF1	-0.173663	3.38091	-2.34837	0.0311068	0.989068	-3.45523
CYP2A13	-0.14136	3.26126	-2.34835	0.0311082	0.989068	-3.45526
ITGB3	-0.319592	1.81664	-2.34823	0.0311155	0.989068	-3.45541
PLCD1	0.131375	0.258059	2.34813	0.031122	0.989068	-3.45555
ENTPD5	-0.249854	2.59396	-2.34786	0.0311385	0.989068	-3.45589
AGAP4	-0.247916	2.83859	-2.34785	0.0311391	0.989068	-3.45591
IL6ST	-0.167468	0.933452	-2.34785	0.0311395	0.989068	-3.45592
UQCC2	0.191778	4.83276	2.34756	0.0311573	0.989068	-3.45629
PNMT	0.201819	4.86661	2.34653	0.0312221	0.989068	-3.45765
OR5J2	-0.149136	2.40238	-2.3462	0.031243	0.989068	-3.45809
CCM2L	0.125183	3.18906	2.34569	0.0312748	0.989068	-3.45876
MTO1	-0.141289	1.98991	-2.34523	0.0313042	0.989068	-3.45937
FAM91A1	-0.30372	1.46626	-2.34368	0.0314019	0.989068	-3.46142
CNTN4	-0.32459	1.76689	-2.34351	0.0314123	0.989068	-3.46163
WDR27	-0.111593	0.19536	-2.34341	0.031419	0.989068	-3.46177
LY9	0.182249	0.854211	2.3424	0.0314828	0.989068	-3.4631
SDR42E2	0.13979	0.292427	2.34119	0.0315597	0.989068	-3.4647
COPS9	-0.127057	1.75246	-2.34104	0.0315692	0.989068	-3.4649
PCDH15	-0.216844	1.61694	-2.3408	0.0315845	0.989068	-3.46522
C4orf50	0.167319	2.53114	2.34066	0.0315932	0.989068	-3.4654
ZNF445	-0.107942	0.679343	-2.34034	0.0316136	0.989068	-3.46582
JADE1	0.194588	2.50788	2.34029	0.031617	0.989068	-3.46589
MTMR4	-0.274522	1.32643	-2.3401	0.0316291	0.989068	-3.46614
HEXIM2	-0.132542	0.965012	-2.3396	0.0316607	0.989068	-3.4668
QRFP	-0.147958	1.56878	-2.33905	0.0316958	0.989068	-3.46752
CGGBP1	0.811836	3.83898	2.33785	0.0317723	0.989068	-3.4691
SLC29A1	0.217738	1.28798	2.3367	0.0318461	0.989068	-3.47062
ANKRD10	-0.190101	0.812519	-2.33552	0.0319213	0.989068	-3.47217
PGGHG	-0.164544	1.78173	-2.33549	0.0319234	0.989068	-3.47221
LPAR5	-0.21698	5.5815	-2.335	0.0319547	0.989068	-3.47285
PLEKHB1	-0.160565	1.19788	-2.33476	0.0319702	0.989068	-3.47317
TAF5	-0.386176	1.09815	-2.33432	0.0319985	0.989068	-3.47375
DAXX	-0.215335	0.886927	-2.33365	0.0320417	0.989068	-3.47463
PLEC	-0.112588	0.386231	-2.33262	0.0321081	0.989068	-3.47599
PROX2	-0.230276	3.95266	-2.3313	0.0321934	0.989068	-3.47773
KRTAP23-1	-0.159441	0.952492	-2.33056	0.0322411	0.989068	-3.4787
TFAP2D	0.588005	3.46908	2.33021	0.0322638	0.989068	-3.47916
CCNB1	0.125744	2.24355	2.33007	0.0322727	0.989068	-3.47934
FAM13B	0.144115	0.724154	2.33006	0.0322735	0.989068	-3.47936
ACAA1	0.118921	1.09953	2.32853	0.0323731	0.989068	-3.48138
BHMT2	-0.08021	0.24485	-2.32821	0.0323935	0.989068	-3.48179
PIRT	-0.228654	1.06794	-2.32802	0.0324062	0.989068	-3.48205
CEACAM8	-0.200512	5.00734	-2.3279	0.0324139	0.989068	-3.4822
ALCAM	-0.13518	0.303283	-2.32772	0.0324253	0.989068	-3.48243
TAS2R43	-0.25986	1.32443	-2.32743	0.0324445	0.989068	-3.48282
CD300LF	0.140365	0.549453	2.32739	0.032447	0.989068	-3.48287
CFAP43	-0.0762623	0.11534	-2.32706	0.0324683	0.989068	-3.4833
CD1E	-0.176379	0.451614	-2.32662	0.032497	0.989068	-3.48388
RALGAPB	0.211612	2.5874	2.32629	0.0325186	0.989068	-3.48432
CTIF	-0.119634	0.23983	-2.32593	0.0325423	0.989068	-3.48479
CIBAR1	-0.141219	1.63134	-2.32565	0.0325604	0.989068	-3.48516
SSX5	0.167143	3.53186	2.32559	0.0325643	0.989068	-3.48524
CHMP1A	0.211962	4.80477	2.32552	0.032569	0.989068	-3.48533
SEMA7A	-0.112485	0.27224	-2.32487	0.0326117	0.989068	-3.48619
ATP1A4	-0.126478	0.27494	-2.32458	0.0326308	0.989068	-3.48657
PCCB	0.200151	3.20059	2.32439	0.0326432	0.989068	-3.48682
CDIN1	-0.155911	4.53358	-2.32423	0.0326534	0.989068	-3.48703
DRC3	0.169445	0.804693	2.32417	0.0326573	0.989068	-3.4871
SLC32A1	0.18472	2.88382	2.32409	0.0326627	0.989068	-3.48721
SBNO1	0.565039	2.8924	2.32403	0.0326664	0.989068	-3.48729
ABHD5	-0.143553	4.46074	-2.32373	0.032686	0.989068	-3.48768
CRELD1	-0.12127	2.891	-2.32362	0.0326935	0.989068	-3.48783
DHRS7C	0.210463	0.975333	2.32312	0.0327264	0.989068	-3.48849
SMS	-0.176701	0.72724	-2.32291	0.0327403	0.989068	-3.48877
PDE4DIP	-0.257839	2.19579	-2.32286	0.0327434	0.989068	-3.48883
PTPRH	-0.156981	1.57804	-2.32209	0.0327937	0.989068	-3.48983
CIDEC	-0.131104	1.87827	-2.32188	0.0328081	0.989068	-3.49012
SOX1	0.245887	1.26906	2.32088	0.0328735	0.989068	-3.49143
C11orf54	-0.132768	0.559883	-2.32074	0.032883	0.989068	-3.49162
CCT4	-0.155235	2.63356	-2.32053	0.0328969	0.989068	-3.49189
ZDHHC24	0.107524	0.201693	2.32051	0.0328979	0.989068	-3.49191
C20orf204	-0.174145	2.76615	-2.32015	0.0329217	0.989068	-3.49239
PPP2R5E	0.217706	1.73944	2.31999	0.0329323	0.989068	-3.4926
ZNF212	0.174295	4.55775	2.31977	0.0329471	0.989068	-3.49289
OR2T2	0.190135	2.54955	2.31881	0.0330106	0.989068	-3.49415
SSX2B	-0.14527	2.21831	-2.31869	0.0330186	0.989068	-3.49431
DPF3	0.122291	0.253546	2.31866	0.0330207	0.989068	-3.49435
CACNB2	0.209133	2.39596	2.31777	0.0330796	0.989068	-3.49552
GHRL	0.252892	0.872963	2.31772	0.0330829	0.989068	-3.49559
DHX58	0.228835	3.20165	2.3175	0.0330975	0.989068	-3.49587
PPP6R3	-0.234136	0.612716	-2.31607	0.0331925	0.989068	-3.49775
SCAF1	0.22024	4.38233	2.31593	0.0332015	0.989068	-3.49793
HYAL2	-0.166363	0.573011	-2.31593	0.0332016	0.989068	-3.49793
ABCA2	-0.193329	4.92829	-2.31526	0.0332461	0.989068	-3.49881
MMP27	0.132127	2.09885	2.31442	0.0333022	0.989068	-3.49991
RPL18A	0.120738	0.666326	2.31437	0.0333055	0.989068	-3.49998
PPIAL4F	-0.192337	1.0937	-2.31425	0.0333136	0.989068	-3.50014
PLLP	0.167506	1.24563	2.31423	0.0333151	0.989068	-3.50017
ENO1	0.152051	4.06676	2.31406	0.0333263	0.989068	-3.50039
NHS	-0.0773796	0.0855214	-2.31337	0.0333724	0.989068	-3.50129
NCS1	0.167143	3.06635	2.31298	0.0333983	0.989068	-3.5018
KCNN3	-0.192548	0.886688	-2.31279	0.033411	0.989068	-3.50205
MSANTD1	-0.14009	0.918711	-2.31205	0.0334607	0.989068	-3.50302
CDKN1C	-0.131182	0.432268	-2.3117	0.0334844	0.989068	-3.50349
POMZP3	0.0968189	0.820807	2.31148	0.0334991	0.989068	-3.50378
VIPAS39	0.146419	0.669549	2.31134	0.0335085	0.989068	-3.50396
KCNT1	-0.173174	0.910633	-2.31127	0.0335131	0.989068	-3.50405
GPN1	-0.18287	1.07886	-2.31106	0.033527	0.989068	-3.50432
ZCWPW2	-0.234679	2.58087	-2.31092	0.0335365	0.989068	-3.5045
PPOX	-0.106411	3.60583	-2.31089	0.0335384	0.989068	-3.50454
AQP7	-0.162241	0.808835	-2.30996	0.0336011	0.989068	-3.50577
CCNT2	-0.173289	1.02581	-2.30989	0.0336061	0.989068	-3.50586
MAD1L1	-0.164104	1.72543	-2.30956	0.0336281	0.989068	-3.50629
CFAP91	-0.139286	2.53189	-2.30947	0.033634	0.989068	-3.50641
H3-3A	-0.104274	0.423396	-2.30944	0.0336361	0.989068	-3.50645
GRIN1	-0.108198	0.230817	-2.30911	0.0336582	0.989068	-3.50688
PHGR1	0.0672871	0.0579959	2.30855	0.0336963	0.989068	-3.50762
PTRH1	-0.210987	1.5528	-2.30832	0.0337121	0.989068	-3.50792
CACNA1C	-0.176243	4.10625	-2.30818	0.0337211	0.989068	-3.5081
CEP63	-0.0737717	0.0634012	-2.30744	0.0337713	0.989068	-3.50907
EDC3	0.0857261	0.237929	2.30738	0.0337754	0.989068	-3.50915
TMEM184C	0.283237	1.07821	2.30711	0.0337936	0.989068	-3.50951
LIMK1	-0.0716827	0.0923213	-2.30676	0.0338172	0.989068	-3.50996
ZNF124	-0.203429	3.2211	-2.30655	0.0338318	0.989068	-3.51025
ZNF875	-0.2965	3.44287	-2.30622	0.0338538	0.989068	-3.51067
HNRNPAB	-0.123737	1.56581	-2.30587	0.0338774	0.989068	-3.51113
TXNDC8	-0.095652	0.124826	-2.30576	0.0338852	0.989068	-3.51128
ZNF133	-0.19919	0.835305	-2.30494	0.0339407	0.989068	-3.51235
IFI16	-0.184682	3.64363	-2.30466	0.0339597	0.989068	-3.51272
LARP4	-0.178242	3.86078	-2.30436	0.0339803	0.989068	-3.51311
SRSF2	0.194565	1.05369	2.30382	0.0340167	0.989068	-3.51382
ZNF672	0.147655	1.69165	2.30366	0.0340276	0.989068	-3.51403
TXNL4A	-0.0992941	0.340516	-2.30364	0.0340291	0.989068	-3.51405
CALU	0.239743	0.31515	2.30352	0.0340373	0.989068	-3.51421
KLHL13	0.253918	1.25164	2.30337	0.0340474	0.989068	-3.51441
PAGE1	-0.123201	1.22007	-2.30299	0.0340734	0.989068	-3.51491
SRSF7	0.214409	5.68344	2.30276	0.0340893	0.989068	-3.51521
PRC1	-0.22174	2.34563	-2.30238	0.034115	0.989068	-3.5157
KDM2B	-0.114783	0.661236	-2.30232	0.034119	0.989068	-3.51578
C2orf78	0.226112	0.351113	2.30202	0.0341396	0.989068	-3.51618
CARD6	-0.120702	0.300572	-2.30177	0.0341568	0.989068	-3.51651
NEXN	0.21359	1.83648	2.30131	0.0341881	0.989068	-3.51711
PDHA2	0.163429	0.937128	2.3013	0.0341889	0.989068	-3.51712
TRMO	-0.217452	2.0018	-2.30116	0.0341982	0.989068	-3.5173
FZD8	0.121416	0.380862	2.29998	0.0342793	0.989068	-3.51885
DIS3L	-0.238776	2.86942	-2.29956	0.0343078	0.989068	-3.5194
CEP85	0.16379	5.35215	2.29876	0.0343626	0.989068	-3.52044
DTNB	-0.14778	0.532887	-2.29819	0.0344023	0.989068	-3.5212
CAMK2B	-0.130941	2.24232	-2.29814	0.0344053	0.989068	-3.52125
TEKT4	-0.148886	3.02401	-2.2979	0.0344218	0.989068	-3.52157
HTD2	-0.179211	0.426133	-2.29776	0.0344317	0.989068	-3.52175
OR2B11	0.261331	4.4318	2.29714	0.0344741	0.989068	-3.52256
CCDC81	-0.13885	0.779303	-2.29714	0.0344747	0.989068	-3.52257
C22orf15	0.138653	0.470325	2.29615	0.0345427	0.989068	-3.52386
USF1	-0.13626	2.20437	-2.29514	0.0346127	0.989068	-3.52519
UCHL5	0.125047	3.18678	2.29289	0.0347682	0.989068	-3.52812
COPS3	-0.310805	2.00209	-2.29253	0.0347934	0.989068	-3.5286
HRH1	0.176933	1.25904	2.29161	0.0348573	0.989068	-3.5298
TTLL10	-0.151272	1.94192	-2.29118	0.0348873	0.989068	-3.53036
EMCN	0.224864	3.34	2.29071	0.03492	0.989068	-3.53097
RBM24	-0.161696	2.80932	-2.29044	0.0349394	0.989068	-3.53134
OR2J2	-0.146069	3.59427	-2.29	0.0349695	0.989068	-3.5319
TBC1D3G	0.187206	0.699044	2.28997	0.0349722	0.989068	-3.53195
NEXMIF	-0.174334	1.88215	-2.28952	0.0350037	0.989068	-3.53254
NRP2	0.119282	0.192085	2.28911	0.0350322	0.989068	-3.53307
TKFC	0.209861	1.95227	2.2889	0.0350464	0.989068	-3.53334
NOTCH2NLB	0.150774	1.88735	2.28888	0.0350483	0.989068	-3.53337
ERVW-1	-0.115045	0.739347	-2.28855	0.0350716	0.989068	-3.53381
C11orf87	-0.14833	0.781335	-2.28769	0.0351318	0.989068	-3.53493
DNAJC16	-0.169475	2.31681	-2.28723	0.0351635	0.989068	-3.53552
FZD6	-0.174222	4.25408	-2.28686	0.0351896	0.989068	-3.53601
OSTN	-0.13878	0.549437	-2.28613	0.035241	0.989068	-3.53696
EPB41L2	-0.198371	2.24856	-2.28592	0.0352559	0.989068	-3.53724
PLAAT3	0.174539	3.27518	2.28586	0.03526	0.989068	-3.53731
KIF22	0.109765	0.153294	2.28573	0.0352693	0.989068	-3.53749
DDR1	0.174417	1.68908	2.28554	0.0352826	0.989068	-3.53773
MOK	0.0703148	0.187081	2.28525	0.0353027	0.989068	-3.53811
NEDD4	0.22762	6.16271	2.2846	0.0353489	0.989068	-3.53896
SLC44A5	-0.176346	1.74773	-2.28395	0.0353945	0.989068	-3.53981
BAZ2A	-0.241055	2.05412	-2.28196	0.0355356	0.989068	-3.54241
RMI2	-0.169873	1.88172	-2.28142	0.0355738	0.989068	-3.54311
CORO1C	0.179419	2.55526	2.28141	0.0355745	0.989068	-3.54312
MPP4	-0.147237	1.01615	-2.28134	0.0355799	0.989068	-3.54322
LMBRD2	-0.326273	1.64294	-2.28133	0.0355806	0.989068	-3.54324
DDX60	0.157151	3.04527	2.28077	0.03562	0.989068	-3.54396
TUBAL3	-0.165706	2.54154	-2.28	0.0356746	0.989068	-3.54496
ZBTB37	0.140896	3.3058	2.27992	0.0356807	0.989068	-3.54507
ENSA	0.194683	1.04055	2.27973	0.035694	0.989068	-3.54532
PDE1A	-0.161309	1.55408	-2.27904	0.0357433	0.989068	-3.54622
KCNRG	0.2531	3.03157	2.2786	0.0357743	0.989068	-3.54679
GTPBP4	-0.183275	1.15991	-2.27821	0.0358023	0.989068	-3.5473
NPW	-0.129173	1.62555	-2.278	0.0358173	0.989068	-3.54758
NFKB1	-0.102636	0.743974	-2.27738	0.0358616	0.989068	-3.54838
SHPK	0.280373	1.46024	2.27674	0.0359071	0.989068	-3.54921
TP53AIP1	-0.134776	0.863111	-2.27623	0.0359439	0.989068	-3.54988
MARK1	-0.176829	1.07611	-2.27582	0.0359733	0.989068	-3.55042
STIMATE-MUSTN1	0.210211	0.955947	2.27552	0.0359949	0.989068	-3.55081
H3C4	0.203169	1.57999	2.27523	0.0360154	0.989068	-3.55118
LILRB1	0.230927	3.39329	2.27494	0.0360366	0.989068	-3.55157
PRKCQ	0.159355	2.55943	2.27446	0.0360711	0.989068	-3.55219
PACS2	-0.201745	1.46903	-2.27363	0.0361306	0.989068	-3.55327
RNF212B	0.783445	3.16998	2.27287	0.0361858	0.989068	-3.55427
HINT1	-0.310854	3.1138	-2.27279	0.0361913	0.989068	-3.55437
HRH2	0.0946066	0.250931	2.27272	0.0361966	0.989068	-3.55447
SAMD15	-0.209716	1.61815	-2.27215	0.0362374	0.989068	-3.5552
SLC35A2	0.308777	0.886291	2.27163	0.0362747	0.989068	-3.55588
HARS1	-0.151733	1.65444	-2.27158	0.0362784	0.989068	-3.55594
ZNF415	-0.18181	2.18916	-2.27156	0.0362798	0.989068	-3.55597
ZNF726	-0.285025	1.97358	-2.27149	0.0362849	0.989068	-3.55606
CCDC62	-0.143286	0.712055	-2.27147	0.0362869	0.989068	-3.5561
NRCAM	-0.157279	1.15092	-2.27128	0.0363	0.989068	-3.55633
OPRM1	-0.185951	4.2419	-2.27116	0.036309	0.989068	-3.5565
SBNO2	-0.240274	2.23287	-2.27082	0.0363338	0.989068	-3.55694
DAGLB	-0.119599	0.81429	-2.27029	0.0363717	0.989068	-3.55762
TCERG1	-0.136896	2.95755	-2.27027	0.0363733	0.989068	-3.55765
FCHO1	-0.100456	0.202954	-2.2701	0.0363856	0.989068	-3.55787
DEF8	-0.123385	1.50893	-2.27008	0.0363873	0.989068	-3.5579
NRG1	0.120311	4.01911	2.26947	0.0364315	0.989068	-3.5587
NCOA6	-0.146478	3.12115	-2.26939	0.0364373	0.989068	-3.5588
OR4F6	-0.110199	3.99811	-2.26888	0.0364739	0.989068	-3.55946
CARD10	-0.167786	2.43639	-2.26874	0.0364844	0.989068	-3.55965
DSCC1	0.201115	3.35803	2.26856	0.0364976	0.989068	-3.55988
SNAP25	-0.109415	0.327977	-2.26801	0.0365372	0.989068	-3.56059
PIK3R5	-0.12925	4.88429	-2.26713	0.0366014	0.989068	-3.56174
VPS13B	-0.171174	1.22856	-2.26668	0.0366346	0.989068	-3.56233
TNFSF13	0.636865	3.17536	2.2666	0.0366399	0.989068	-3.56243
YEATS4	-0.181077	1.59198	-2.26657	0.0366427	0.989068	-3.56248
TRIM32	-0.147555	2.21505	-2.26635	0.0366586	0.989068	-3.56276
ITGAV	-0.142552	0.936199	-2.26558	0.0367146	0.989068	-3.56376
CALR	-0.163606	4.51242	-2.26526	0.036738	0.989068	-3.56418
ADAP2	-0.0783695	0.155852	-2.26522	0.0367412	0.989068	-3.56423
SELENOK	0.225068	2.43643	2.26496	0.0367599	0.989068	-3.56457
EPDR1	-0.214867	1.82178	-2.2649	0.0367646	0.989068	-3.56465
VEGFA	-0.171369	2.85953	-2.26368	0.0368536	0.989068	-3.56623
TMEM225B	0.150311	2.50991	2.26344	0.0368716	0.989068	-3.56655
MORC2	-0.139407	3.03092	-2.26328	0.0368834	0.989068	-3.56676
ANKUB1	-0.180903	2.05394	-2.26249	0.0369408	0.989068	-3.56778
INMT	-0.135911	1.1051	-2.26244	0.0369449	0.989068	-3.56785
MOB4	-0.154718	0.474236	-2.26224	0.0369592	0.989068	-3.5681
PLEKHS1	-0.120774	0.533332	-2.26176	0.0369948	0.989068	-3.56873
UBE3D	-0.150323	3.73001	-2.26159	0.0370073	0.989068	-3.56895
DKK2	0.0893198	0.113674	2.26124	0.0370327	0.989068	-3.5694
HSPA13	-0.0964903	0.211323	-2.26108	0.0370452	0.989068	-3.56962
ATP6V1H	0.241465	2.81455	2.26062	0.0370786	0.989068	-3.57021
ARHGEF7	-0.148732	1.63134	-2.25949	0.0371623	0.989068	-3.57169
ADAMTS14	-0.147735	3.91351	-2.25809	0.0372659	0.989068	-3.57351
MYBL2	-0.157754	1.55716	-2.25797	0.0372744	0.989068	-3.57366
JAGN1	-0.114433	3.32446	-2.25782	0.0372858	0.989068	-3.57386
CXCL17	-0.137285	3.65504	-2.25769	0.0372955	0.989068	-3.57403
PEX7	-0.133584	2.124	-2.25752	0.0373083	0.989068	-3.57425
ARMT1	0.0629926	0.0754726	2.25726	0.0373272	0.989068	-3.57458
PCDHB14	0.175706	1.41578	2.25705	0.0373427	0.989068	-3.57485
TSPAN4	0.0943877	0.292665	2.2569	0.0373541	0.989068	-3.57505
DMRT2	-0.145846	2.34644	-2.25649	0.0373842	0.989068	-3.57558
ARHGEF6	-0.119041	0.334185	-2.25639	0.037392	0.989068	-3.57572
LAT	0.264832	3.12459	2.25634	0.0373954	0.989068	-3.57578
ANKH	-0.107675	1.82073	-2.25617	0.0374079	0.989068	-3.57599
CLEC7A	-0.133715	4.35565	-2.256	0.0374211	0.989068	-3.57622
PCID2	-0.2128	1.90235	-2.25573	0.0374412	0.989068	-3.57658
SCN3B	-0.246819	2.89137	-2.25548	0.0374598	0.989068	-3.5769
SLC37A4	-0.13727	1.16606	-2.25539	0.0374662	0.989068	-3.57701
PATJ	-0.127823	0.284657	-2.25507	0.0374903	0.989068	-3.57743
SLC1A7	0.0958109	0.297918	2.25491	0.0375024	0.989068	-3.57764
CT45A5	-0.38069	1.73267	-2.25449	0.0375337	0.989068	-3.57819
B3GNT2	-0.310569	3.40383	-2.25437	0.0375426	0.989068	-3.57834
SMOC2	-0.186047	0.496217	-2.25336	0.0376176	0.989068	-3.57965
PATZ1	-0.150655	4.8618	-2.25326	0.0376252	0.989068	-3.57978
GPR19	-0.420997	1.16767	-2.2522	0.0377045	0.989068	-3.58116
SLC16A4	-0.158389	2.99708	-2.25112	0.0377854	0.989068	-3.58256
ZNF671	-0.167027	0.89882	-2.25111	0.0377864	0.989068	-3.58258
IRF6	0.280849	1.08143	2.25094	0.0377987	0.989068	-3.58279
NKX2-2	0.333608	2.13391	2.24965	0.0378962	0.989068	-3.58447
KCNK10	0.269234	2.59192	2.24944	0.0379115	0.989068	-3.58474
DFFA	-0.200782	3.6815	-2.24887	0.037955	0.989068	-3.58548
AFF4	0.165787	1.14729	2.2486	0.0379747	0.989068	-3.58582
DCT	-0.247437	5.06023	-2.24729	0.0380742	0.989068	-3.58754
KIAA1210	-0.121673	0.558437	-2.24718	0.0380822	0.989068	-3.58767
ZNF410	0.16718	0.999449	2.24694	0.0381	0.989068	-3.58798
ZNF610	-0.140773	1.53217	-2.24688	0.0381053	0.989068	-3.58807
FOXN2	-0.150382	4.38646	-2.24605	0.0381681	0.989068	-3.58915
TRMT112	0.0953864	0.541071	2.24602	0.0381701	0.989068	-3.58918
DRC7	0.118043	0.306709	2.24509	0.0382409	0.989068	-3.59039
MGAT1	0.245105	3.35567	2.24508	0.0382413	0.989068	-3.5904
BCL2L1	-0.218106	3.75556	-2.24425	0.0383046	0.989068	-3.59148
KIF1A	-0.11924	0.569453	-2.24385	0.0383348	0.989068	-3.59199
GAN	0.0866146	0.270556	2.24381	0.038338	0.989068	-3.59205
CLCNKB	-0.276412	2.52759	-2.24348	0.0383632	0.989068	-3.59248
CSRNP3	-0.119901	0.756821	-2.24337	0.0383715	0.989068	-3.59262
SLC35G6	-0.151627	4.46067	-2.24334	0.0383737	0.989068	-3.59266
PLA2G7	0.253808	1.89375	2.24324	0.0383811	0.989068	-3.59278
MIF4GD	-0.254006	1.67237	-2.24249	0.0384387	0.989068	-3.59376
TEX28	-0.098041	0.551534	-2.24245	0.0384413	0.989068	-3.59381
SMPD1	-0.192998	0.8608	-2.24206	0.0384713	0.989068	-3.59432
RNF38	-0.172458	0.622797	-2.24157	0.0385085	0.989068	-3.59495
SH3GL3	-0.118549	3.94911	-2.24102	0.0385509	0.989068	-3.59567
ETV7	-0.400324	0.846506	-2.24072	0.0385733	0.989068	-3.59605
GCNA	-0.109906	0.210056	-2.23989	0.0386371	0.989068	-3.59713
WDFY3	-0.147949	0.98118	-2.23866	0.0387318	0.989068	-3.59872
SEC31A	0.383496	5.1964	2.2374	0.0388285	0.989068	-3.60035
SHBG	0.198862	0.844854	2.23736	0.0388315	0.989068	-3.60041
FBXO44	0.17608	6.09787	2.23617	0.0389229	0.989068	-3.60194
C3orf20	-0.149809	0.851658	-2.23594	0.0389406	0.989068	-3.60224
TTC13	-0.1765	0.473064	-2.23591	0.0389431	0.989068	-3.60228
RASSF5	-0.183887	2.06892	-2.23558	0.0389683	0.989068	-3.6027
AIP	0.187757	1.05621	2.23513	0.0390033	0.989068	-3.60329
INS	-0.199401	1.32632	-2.23388	0.0391002	0.989068	-3.60491
JPH2	-0.171933	1.537	-2.23364	0.0391189	0.989068	-3.60522
OR51F1	-0.199042	2.1868	-2.23356	0.0391247	0.989068	-3.60532
FAM114A2	0.281595	7.38928	2.23346	0.0391322	0.989068	-3.60545
PGRMC1	0.321324	4.51501	2.23293	0.0391738	0.989068	-3.60614
PUS3	-0.161103	2.2636	-2.23268	0.039193	0.989068	-3.60646
RCE1	-0.134156	2.61691	-2.23265	0.0391952	0.989068	-3.6065
IL11	-0.13532	1.82049	-2.2325	0.0392074	0.989068	-3.6067
ITPR2	-0.247042	0.680286	-2.23233	0.0392202	0.989068	-3.60691
ABI2	-0.076184	0.111025	-2.23207	0.0392407	0.989068	-3.60725
OR5V1	-0.126007	2.89497	-2.23162	0.0392758	0.989068	-3.60784
SURF4	-0.112727	0.319488	-2.23141	0.0392918	0.989068	-3.6081
MPIG6B	0.177674	1.96309	2.23098	0.0393249	0.989068	-3.60865
FNDC11	0.106232	0.924067	2.23077	0.0393416	0.989068	-3.60893
BID	-0.176539	2.0405	-2.2296	0.039433	0.989068	-3.61045
CD8B2	0.190775	1.35699	2.22926	0.0394593	0.989068	-3.61088
NFU1	0.136467	3.53599	2.22916	0.0394672	0.989068	-3.61101
SLC6A16	0.188808	1.53454	2.22897	0.0394821	0.989068	-3.61126
LAYN	-0.148038	1.1745	-2.22851	0.0395184	0.989068	-3.61186
MRRF	-0.104046	2.11977	-2.22849	0.0395198	0.989068	-3.61188
RUFY3	-0.166027	1.26984	-2.22785	0.0395695	0.989068	-3.6127
ZNF490	0.137074	0.428847	2.22777	0.0395759	0.989068	-3.61281
WAPL	0.214257	1.34947	2.22762	0.0395874	0.989068	-3.613
CCDC103	-0.20318	2.24831	-2.22749	0.0395977	0.989068	-3.61317
DBT	-0.194707	1.8544	-2.22746	0.0396003	0.989068	-3.61321
PSMD2	0.111881	0.206141	2.22642	0.0396818	0.989068	-3.61455
CNKSR1	0.195828	1.58678	2.22634	0.0396885	0.989068	-3.61467
SLC25A10	-0.176275	0.845942	-2.22628	0.0396926	0.989068	-3.61473
CGB8	0.184794	5.96415	2.22623	0.0396971	0.989068	-3.61481
DET1	-0.13213	0.860067	-2.22469	0.0398181	0.989068	-3.61679
PAK1IP1	0.147736	1.05619	2.22448	0.0398348	0.989068	-3.61707
ADCYAP1	-0.155577	1.10968	-2.22368	0.0398979	0.989068	-3.6181
ANKRD16	-0.294234	1.51007	-2.22311	0.0399424	0.989068	-3.61883
TRIM67	-0.143712	1.89996	-2.22155	0.0400663	0.989068	-3.62085
PDZD4	-0.13339	1.24876	-2.2207	0.0401331	0.989068	-3.62194
STEAP4	-0.206612	1.76993	-2.21916	0.0402556	0.989068	-3.62393
TRIR	-0.189047	2.02074	-2.21906	0.0402636	0.989068	-3.62406
RNF141	0.11038	0.579492	2.21844	0.040313	0.989068	-3.62486
PPFIA4	-0.125305	0.235988	-2.2175	0.0403883	0.989068	-3.62608
MAP3K19	0.138761	0.381665	2.21744	0.0403931	0.989068	-3.62616
ATF2	0.111542	0.45239	2.21733	0.0404019	0.989068	-3.6263
BBS9	0.136557	0.680363	2.21695	0.0404322	0.989068	-3.62679
LRRC75B	-0.152821	0.784021	-2.21677	0.0404463	0.989068	-3.62702
UBXN10	-0.134124	1.90052	-2.21601	0.0405071	0.989068	-3.628
FAM193A	0.131221	1.43394	2.21585	0.0405201	0.989068	-3.62821
MYF5	0.10992	0.700411	2.21566	0.0405355	0.989068	-3.62845
TATDN3	0.149363	1.2424	2.21503	0.0405854	0.989068	-3.62926
GLRB	0.13981	0.624804	2.21501	0.0405869	0.989068	-3.62928
FITM2	0.234314	0.359153	2.21487	0.0405988	0.989068	-3.62947
ANKRD12	-0.0929122	0.115333	-2.21478	0.0406054	0.989068	-3.62958
HAL	-0.131983	0.602595	-2.21407	0.0406624	0.989068	-3.63049
USP40	0.162708	1.41179	2.21395	0.0406721	0.989068	-3.63065
BDNF	-0.219745	1.97936	-2.21395	0.0406725	0.989068	-3.63066
RUBCN	-0.150027	0.585882	-2.21319	0.0407337	0.989068	-3.63164
KLHL35	-0.200506	1.18862	-2.21264	0.0407779	0.989068	-3.63235
KHDRBS2	-0.260084	2.42911	-2.21223	0.0408108	0.989068	-3.63287
CFAP92	-0.243089	2.28301	-2.21215	0.0408174	0.989068	-3.63298
ARSI	-0.136042	1.10198	-2.21197	0.0408318	0.989068	-3.63321
None	0.169627	2.73534	2.21167	0.0408557	0.989068	-3.63359
HMOX2	-0.111397	1.89728	-2.21126	0.0408889	0.989068	-3.63412
PSRC1	0.111626	0.354657	2.21067	0.0409367	0.989068	-3.63488
EMC9	-0.180162	0.633873	-2.21044	0.0409551	0.989068	-3.63518
USP16	0.137391	0.77202	2.21022	0.040973	0.989068	-3.63546
TRMT6	-0.313958	1.37359	-2.20965	0.0410188	0.989068	-3.63619
CCK	-0.123902	0.693555	-2.20951	0.0410302	0.989068	-3.63637
FUT6	-0.223394	2.80035	-2.20931	0.0410467	0.989068	-3.63663
PLCE1	0.123509	0.267346	2.20885	0.0410837	0.989068	-3.63722
NME5	-0.142624	2.22821	-2.20775	0.0411736	0.989068	-3.63865
PRKD2	0.291058	1.40519	2.20728	0.0412115	0.989068	-3.63925
NKD2	-0.119435	1.04486	-2.20672	0.0412566	0.989068	-3.63996
TMEM14A	0.260971	1.76814	2.20655	0.0412709	0.989068	-3.64019
MYADM	-0.116042	0.629595	-2.20645	0.0412787	0.989068	-3.64031
FOXM1	-0.139469	3.80104	-2.20639	0.0412835	0.989068	-3.64039
OR1S1	-0.159527	2.29434	-2.2059	0.0413239	0.989068	-3.64103
CMSS1	0.256522	1.06773	2.20559	0.041349	0.989068	-3.64142
UNC5D	-0.2438	2.30654	-2.20552	0.0413547	0.989068	-3.64151
GPRASP1	-0.144129	0.556041	-2.20486	0.0414083	0.989068	-3.64236
PTPRU	0.221487	0.603512	2.20473	0.0414195	0.989068	-3.64254
PSMC3	0.105723	0.806466	2.20466	0.0414246	0.989068	-3.64262
SLC8A1	-0.16228	0.744574	-2.20347	0.0415225	0.989068	-3.64416
FAM204A	-0.231627	2.54169	-2.20313	0.0415502	0.989068	-3.64459
NREP	-0.0926438	3.05082	-2.20269	0.041586	0.989068	-3.64515
PARP2	-0.116052	1.26607	-2.20192	0.0416496	0.989068	-3.64615
SLC52A2	-0.108034	0.469662	-2.20166	0.0416708	0.989068	-3.64648
GUCY1A1	-0.183602	5.4229	-2.20049	0.0417668	0.989068	-3.64798
PKP4	-0.257412	2.46126	-2.20038	0.0417762	0.989068	-3.64813
YTHDF3	-0.19755	1.17135	-2.19992	0.0418135	0.989068	-3.64871
KRTAP22-2	-0.201643	2.55086	-2.19959	0.0418409	0.989068	-3.64914
OR2L13	0.209003	2.82245	2.19959	0.0418414	0.989068	-3.64915
BLOC1S5	0.122939	0.354716	2.19935	0.0418608	0.989068	-3.64945
C2orf42	-0.158686	2.15178	-2.19923	0.0418704	0.989068	-3.6496
TLCD5	-0.317084	2.64914	-2.19893	0.0418959	0.989068	-3.65
DNAJB7	-0.127612	2.09361	-2.19887	0.0419005	0.989068	-3.65007
DUSP18	-0.180383	3.08677	-2.19797	0.0419752	0.989068	-3.65123
CYB5RL	0.156801	4.47304	2.19791	0.0419797	0.989068	-3.6513
GOLGA8A	0.226827	1.07147	2.19778	0.0419908	0.989068	-3.65147
LRRC37A3	0.0522457	0.0377155	2.19738	0.042024	0.989068	-3.65199
NPC2	0.503997	1.39117	2.19605	0.0421339	0.989068	-3.65369
WDR55	0.120586	1.55912	2.196	0.0421376	0.989068	-3.65375
PCDHGB6	0.194888	2.61129	2.19585	0.0421505	0.989068	-3.65395
SLC26A1	-0.141242	1.69561	-2.19585	0.0421507	0.989068	-3.65395
CDYL	0.160427	1.46505	2.19532	0.0421944	0.989068	-3.65463
PPIC	-0.205143	4.41384	-2.19511	0.0422124	0.989068	-3.65491
DIS3	-0.161225	0.548677	-2.19502	0.0422191	0.989068	-3.65501
LRTM1	-0.246927	1.44277	-2.19444	0.0422675	0.989068	-3.65576
PTH	-0.202001	3.15758	-2.19422	0.0422861	0.989068	-3.65604
ZNF185	-0.184573	2.6039	-2.19417	0.0422905	0.989068	-3.65611
LGR4	0.106715	0.829549	2.19373	0.0423265	0.989068	-3.65667
ANTXR1	-0.169731	1.06936	-2.19367	0.042332	0.989068	-3.65675
TRAPPC3L	-0.122391	0.363828	-2.1936	0.0423373	0.989068	-3.65683
CDR2	-0.142677	1.4069	-2.19352	0.0423446	0.989068	-3.65695
CCDC74B	-0.138996	1.60603	-2.19339	0.0423554	0.989068	-3.65711
EGLN1	0.225153	2.27854	2.1924	0.0424379	0.989068	-3.65838
SLF2	-0.500546	2.9773	-2.19224	0.0424514	0.989068	-3.65859
HDDC3	-0.0966252	0.285838	-2.19221	0.0424537	0.989068	-3.65862
TRAPPC2	-0.201655	2.85593	-2.19221	0.0424539	0.989068	-3.65863
FYCO1	0.19878	0.804689	2.19219	0.042455	0.989068	-3.65864
ZNF585B	-0.141482	1.17761	-2.1918	0.0424881	0.989068	-3.65915
HSPA12A	-0.155339	2.36545	-2.19176	0.0424913	0.989068	-3.6592
SLC16A3	-0.2601	1.82825	-2.19153	0.0425101	0.989068	-3.65949
PINX1	-0.15039	5.22177	-2.19127	0.0425321	0.989068	-3.65983
IGFL1	-0.136054	0.435716	-2.19122	0.0425366	0.989068	-3.6599
MOV10L1	-0.25411	1.04916	-2.18998	0.0426404	0.989068	-3.66149
PDE9A	0.114525	0.208373	2.18939	0.0426898	0.989068	-3.66224
UGT2A1	0.0813935	0.0890982	2.18933	0.0426951	0.989068	-3.66232
TAFA3	0.0985364	3.63001	2.18924	0.0427028	0.989068	-3.66244
USP8	0.164404	2.43165	2.18914	0.042711	0.989068	-3.66256
CRAT	0.0758513	0.079992	2.189	0.0427224	0.989068	-3.66274
EFCAB6	-0.158316	2.14954	-2.18899	0.0427232	0.989068	-3.66275
GABRA5	-0.15602	1.07897	-2.18888	0.0427326	0.989068	-3.6629
KNSTRN	-0.133499	0.402268	-2.18859	0.042757	0.989068	-3.66327
ZNF225	-0.150359	1.74368	-2.18787	0.0428174	0.989068	-3.66419
RPL39L	-0.205598	1.69961	-2.18735	0.0428616	0.989068	-3.66486
GPBP1	-0.163942	2.45538	-2.1869	0.0428999	0.989068	-3.66544
PPP2R1B	-0.140076	1.95609	-2.18618	0.0429604	0.989068	-3.66636
TRPC4AP	0.0803933	0.164781	2.18529	0.0430356	0.989068	-3.6675
MCM4	-0.0868464	0.272101	-2.18485	0.0430731	0.989068	-3.66807
NUDT4B	0.1206	0.8527	2.18457	0.0430964	0.989068	-3.66842
L3MBTL4	-0.117731	3.84407	-2.18444	0.0431077	0.989068	-3.66859
GCKR	-0.100271	4.84063	-2.18353	0.043185	0.989068	-3.66976
MGP	-0.226024	3.43161	-2.18332	0.0432029	0.989068	-3.67003
ANKRD55	-0.155197	1.10774	-2.1833	0.0432046	0.989068	-3.67006
MSMB	-0.192874	0.851876	-2.18329	0.0432048	0.989068	-3.67006
GMPR	-0.193981	2.1266	-2.18299	0.043231	0.989068	-3.67046
UCP2	-0.111307	0.753383	-2.18285	0.0432426	0.989068	-3.67063
RSPH1	0.265119	0.63751	2.18273	0.0432524	0.989068	-3.67078
SPTB	0.124365	0.916849	2.18259	0.0432644	0.989068	-3.67096
ITGA2B	-0.0915011	0.128535	-2.18224	0.043294	0.989068	-3.67141
CA8	-0.128141	2.0541	-2.1819	0.0433236	0.989068	-3.67185
GNG11	0.185816	0.89763	2.18169	0.0433414	0.989068	-3.67212
THNSL2	-0.148059	0.522743	-2.1816	0.0433492	0.989068	-3.67224
DIS3L2	0.249835	1.40667	2.18144	0.0433626	0.989068	-3.67244
IFIT1B	0.166736	1.0299	2.1813	0.0433746	0.989068	-3.67262
SLC19A1	-0.112923	0.551495	-2.18106	0.043395	0.989068	-3.67292
PLXNB2	0.408698	1.41888	2.18041	0.04345	0.989068	-3.67375
MVK	-0.131753	2.38836	-2.18028	0.0434613	0.989068	-3.67392
DHRS12	-0.119662	1.48118	-2.18025	0.0434644	0.989068	-3.67397
SPOUT1	0.239039	2.08806	2.17989	0.0434947	0.989068	-3.67442
NR3C1	0.120057	3.03365	2.17978	0.0435038	0.989068	-3.67456
SGIP1	-0.174723	0.962132	-2.1794	0.0435367	0.989068	-3.67505
C22orf31	0.176089	1.02876	2.17924	0.0435501	0.989068	-3.67525
ACOX3	-0.196697	1.16916	-2.17895	0.0435752	0.989068	-3.67563
TNFSF18	-0.115972	4.70923	-2.17844	0.0436189	0.989068	-3.67628
TNFRSF6B	-0.176422	2.58451	-2.17832	0.0436294	0.989068	-3.67644
CKMT1A	0.132667	1.40331	2.17792	0.043663	0.989068	-3.67694
MDM4	-0.178481	2.40656	-2.17781	0.0436726	0.989068	-3.67708
XPNPEP1	-0.207402	1.96799	-2.17757	0.0436933	0.989068	-3.67739
CNTNAP1	-0.0935859	0.45396	-2.17747	0.0437021	0.989068	-3.67752
LYRM7	0.191033	1.07161	2.17746	0.0437029	0.989068	-3.67753
AMDHD2	0.21968	2.93164	2.17727	0.043719	0.989068	-3.67777
ZC3H11A	-0.167348	0.960345	-2.17695	0.0437464	0.989068	-3.67818
FHL1	-0.15017	0.430517	-2.1753	0.0438888	0.989068	-3.6803
C1orf116	0.211797	1.65069	2.17478	0.0439338	0.989068	-3.68097
ZNF451	-0.143164	2.47337	-2.17426	0.0439783	0.989068	-3.68163
MUC15	0.180932	0.686042	2.17366	0.0440302	0.989068	-3.6824
KDM6B	0.0880484	0.137052	2.17234	0.0441444	0.989068	-3.68408
HFE	0.152022	0.634696	2.17219	0.0441576	0.989068	-3.68428
EIF1AX	0.131051	0.497372	2.17211	0.0441645	0.989068	-3.68438
SERAC1	0.157695	1.10452	2.17183	0.0441884	0.989068	-3.68473
TAS2R41	-0.251329	1.32669	-2.17101	0.0442595	0.989068	-3.68578
STK17A	0.245714	2.99487	2.16898	0.0444366	0.989068	-3.68838
MAP4K5	-0.130825	1.04598	-2.16845	0.0444824	0.989068	-3.68906
FHL2	0.135266	0.598956	2.16817	0.0445067	0.989068	-3.68941
ASCC2	-0.135417	1.79938	-2.16802	0.0445204	0.989068	-3.68961
SYPL1	-0.127925	0.873555	-2.16782	0.0445375	0.989068	-3.68986
LGALS8	-0.17957	2.21912	-2.16697	0.0446117	0.989068	-3.69095
SCO1	-0.132021	3.57724	-2.16639	0.0446627	0.989068	-3.69169
CCDC33	0.214438	0.542617	2.16612	0.0446864	0.989068	-3.69204
OR2G3	0.128881	0.891709	2.16609	0.0446889	0.989068	-3.69207
CYP2C8	-0.134416	0.688114	-2.16606	0.0446915	0.989068	-3.69211
ZNF138	-0.175467	1.45815	-2.1659	0.0447054	0.989068	-3.69231
CD8A	0.252277	4.64926	2.1658	0.0447139	0.989068	-3.69244
LTF	0.0950741	1.23218	2.16554	0.0447374	0.989068	-3.69278
YIPF5	0.0588076	0.0365935	2.16549	0.0447412	0.989068	-3.69283
ZFP30	0.157337	0.886872	2.16531	0.0447572	0.989068	-3.69307
TAS2R14	-0.265	0.934601	-2.16518	0.0447683	0.989068	-3.69323
PPP6R2	-0.0968609	0.284463	-2.16476	0.0448057	0.989068	-3.69377
BGN	0.162606	0.728625	2.1646	0.0448195	0.989068	-3.69397
POLR2J3	-0.12691	2.45692	-2.16429	0.0448465	0.989068	-3.69436
CSNK1G3	0.138695	4.99803	2.16421	0.0448538	0.989068	-3.69447
MRPL11	0.150741	4.21611	2.16319	0.0449433	0.989068	-3.69577
SMIM10	-0.152839	0.831732	-2.1628	0.0449783	0.989068	-3.69628
CNTRL	0.186077	1.09651	2.16245	0.0450088	0.989068	-3.69672
RBMS3	0.152058	2.94812	2.16205	0.0450437	0.989068	-3.69722
ATOSA	-0.202594	2.34835	-2.16197	0.0450508	0.989068	-3.69733
SPATA31C2	0.116398	0.356541	2.16084	0.045151	0.989068	-3.69877
NCAM1	-0.11767	0.862751	-2.16005	0.0452204	0.989068	-3.69977
POLE2	-0.0697119	0.111336	-2.16002	0.0452231	0.989068	-3.69981
NEU4	0.175883	1.7323	2.1598	0.045243	0.989068	-3.7001
NPHS2	0.154536	0.551826	2.15967	0.0452545	0.989068	-3.70026
PTCH1	-0.150773	1.95376	-2.15965	0.0452564	0.989068	-3.70029
PROKR2	-0.171742	1.79293	-2.1591	0.0453048	0.989068	-3.70099
FAT4	-0.163974	0.563132	-2.1591	0.045305	0.989068	-3.70099
ZNF586	-0.158693	1.78748	-2.15848	0.0453604	0.989068	-3.70179
B3GNTL1	-0.124558	0.526441	-2.1575	0.0454469	0.989068	-3.70303
COL2A1	-0.121553	0.518048	-2.15745	0.0454514	0.989068	-3.70309
GLUD1	0.31675	0.910161	2.15728	0.0454668	0.989068	-3.70331
KRTAP25-1	-0.248175	3.3607	-2.1563	0.0455541	0.989068	-3.70456
EVA1B	-0.135822	1.0177	-2.15514	0.0456576	0.989068	-3.70604
GALE	-0.168131	3.21867	-2.15512	0.0456593	0.989068	-3.70606
SLX9	0.154488	1.25874	2.15418	0.045743	0.989068	-3.70726
ZNF419	-0.337006	3.08841	-2.154	0.0457593	0.989068	-3.70749
COA3	-0.169327	2.47702	-2.15375	0.0457821	0.989068	-3.70781
PEG3	-0.280471	1.44132	-2.15346	0.0458082	0.989068	-3.70818
TM4SF18	-0.129484	0.582748	-2.15296	0.0458527	0.989068	-3.70882
MIGA2	0.132198	0.852842	2.15284	0.0458635	0.989068	-3.70897
MED22	-0.175341	0.587125	-2.15234	0.0459081	0.989068	-3.7096
SHFL	0.21202	3.68249	2.15232	0.0459102	0.989068	-3.70963
E2F8	-0.178959	2.73598	-2.15163	0.045972	0.989068	-3.71051
TMEM164	-0.192292	2.11403	-2.15154	0.0459804	0.989068	-3.71063
POU2AF1	-0.118375	0.224765	-2.15075	0.0460512	0.989068	-3.71163
CYP26B1	0.101343	0.51842	2.15055	0.0460692	0.989068	-3.71188
HAUS3	0.178651	0.874492	2.1503	0.0460921	0.989068	-3.71221
OPA1	-0.172733	3.2569	-2.15017	0.0461035	0.989068	-3.71237
CRISP1	-0.127741	1.08801	-2.15013	0.046107	0.989068	-3.71242
ALOX12B	-0.186315	1.58013	-2.15005	0.0461141	0.989068	-3.71252
FAHD1	-0.137259	1.16907	-2.14972	0.046144	0.989068	-3.71294
KLK7	-0.173966	0.930821	-2.14908	0.046202	0.989068	-3.71376
PIH1D2	-0.11652	0.194476	-2.14882	0.0462253	0.989068	-3.71408
LRCH4	-0.195092	5.68768	-2.14861	0.0462449	0.989068	-3.71436
WDR87	-0.130605	0.870259	-2.14859	0.0462459	0.989068	-3.71437
EWSR1	-0.13934	1.20405	-2.14851	0.0462532	0.989068	-3.71448
DUSP13B	0.306599	1.47702	2.14751	0.0463437	0.989068	-3.71575
TCHP	-0.415223	3.03609	-2.14732	0.0463609	0.989068	-3.71599
NUSAP1	-0.168786	0.699197	-2.14696	0.0463935	0.989068	-3.71645
IGFBP2	-0.159918	0.369221	-2.14687	0.0464023	0.989068	-3.71657
ADGRF4	0.187996	0.386215	2.14654	0.0464322	0.989068	-3.71699
APEX1	-0.18674	5.40985	-2.14608	0.0464741	0.989068	-3.71758
CARF	-0.176188	1.70717	-2.14591	0.0464895	0.989068	-3.71779
WAC	-0.239684	3.22653	-2.14543	0.0465325	0.989068	-3.7184
DENND1B	-0.209176	2.78881	-2.14519	0.0465543	0.989068	-3.7187
PRCP	-0.141559	0.930387	-2.14434	0.0466317	0.989068	-3.71978
SLC44A1	-0.206339	3.6763	-2.14392	0.0466701	0.989068	-3.72032
RHOXF2	0.143387	1.49054	2.14354	0.0467048	0.989068	-3.7208
SAMD11	-0.176209	3.28418	-2.14333	0.0467236	0.989068	-3.72106
ALDH1A3	-0.125078	0.355134	-2.14319	0.0467372	0.989068	-3.72125
CDC14A	-0.13761	1.47753	-2.14318	0.0467373	0.989068	-3.72125
NEU3	-0.137441	1.50759	-2.14316	0.0467399	0.989068	-3.72129
RO60	-0.171844	1.23516	-2.14288	0.0467649	0.989068	-3.72164
ZNF462	-0.062584	0.0731546	-2.14248	0.0468019	0.989068	-3.72215
COMMD4	0.184751	1.32633	2.14195	0.0468505	0.989068	-3.72283
RHBDL3	-0.284658	4.21563	-2.14194	0.0468513	0.989068	-3.72284
PDLIM5	-0.176761	4.24277	-2.14066	0.0469683	0.989068	-3.72446
BRI3	-0.194318	1.03709	-2.14051	0.0469819	0.989068	-3.72465
LUC7L2	-0.224389	1.38633	-2.13948	0.0470768	0.989068	-3.72596
EMC8	0.22076	3.09023	2.13923	0.0470997	0.989068	-3.72628
UBE2K	-0.110628	0.460668	-2.13877	0.0471422	0.989068	-3.72687
ANKRD54	-0.0941875	0.642994	-2.13835	0.0471802	0.989068	-3.72739
GPR18	-0.180286	2.32472	-2.13829	0.0471858	0.989068	-3.72747
TMEM259	0.155735	1.52987	2.13767	0.0472428	0.989068	-3.72825
CFI	-0.204215	3.50874	-2.13711	0.0472949	0.989068	-3.72897
SDHAF2	-0.179521	1.17633	-2.13684	0.04732	0.989068	-3.72932
LYPLA1	0.0566429	0.0294919	2.13617	0.0473814	0.989068	-3.73016
UGT1A9	-0.278222	2.78735	-2.13601	0.0473962	0.989068	-3.73036
EPHB6	-0.152174	0.592844	-2.13543	0.04745	0.989068	-3.7311
MDM1	0.587256	3.45615	2.13474	0.0475138	0.989068	-3.73198
PCDHGC5	0.11644	0.597761	2.13467	0.0475205	0.989068	-3.73207
LARP1B	-0.14062	0.655899	-2.13391	0.0475906	0.989068	-3.73303
KCTD12	0.0785601	0.101837	2.13354	0.0476255	0.989068	-3.7335
RPL36A-HNRNPH2	-0.133401	1.42596	-2.13316	0.0476606	0.989068	-3.73398
BLCAP	0.162654	3.89053	2.13302	0.0476739	0.989068	-3.73416
MAPT	0.126491	2.6243	2.13247	0.0477251	0.989068	-3.73486
HDAC9	-0.112704	0.467126	-2.13224	0.0477466	0.989068	-3.73516
TMEM80	-0.175846	1.1526	-2.13223	0.0477468	0.989068	-3.73516
TEX22	-0.128196	0.775839	-2.13219	0.0477504	0.989068	-3.73521
ECHDC2	-0.106671	0.458638	-2.13189	0.0477791	0.989068	-3.7356
TMEM170A	-0.175018	2.65635	-2.13182	0.0477857	0.989068	-3.73569
UBXN7	-0.273923	3.45189	-2.13139	0.0478254	0.989068	-3.73623
VEGFC	-0.148806	2.76982	-2.13098	0.0478638	0.989068	-3.73675
SGCG	0.116394	1.19064	2.13041	0.0479168	0.989068	-3.73747
PITRM1	-0.0901138	0.717565	-2.13008	0.0479473	0.989068	-3.73788
DLC1	-0.130455	2.70022	-2.13008	0.0479475	0.989068	-3.73789
EEF2KMT	-0.142324	0.896649	-2.12968	0.0479849	0.989068	-3.73839
PAM	0.170504	1.97327	2.12962	0.0479905	0.989068	-3.73847
NECTIN2	-0.216583	2.10783	-2.1285	0.0480956	0.989068	-3.73989
TRPM4	-0.195534	2.20271	-2.12779	0.048162	0.989068	-3.74079
RAD51	-0.118041	1.17461	-2.12685	0.0482506	0.989068	-3.74198
PODXL	0.160091	0.505529	2.12666	0.0482677	0.989068	-3.74221
ETFRF1	0.0639983	0.0971802	2.12654	0.0482794	0.989068	-3.74237
ITPA	-0.227269	3.55737	-2.12511	0.0484141	0.989068	-3.74418
E2F2	-0.185932	1.6	-2.12499	0.0484259	0.989068	-3.74434
OR6Y1	-0.154638	3.17204	-2.12482	0.0484419	0.989068	-3.74456
MEOX1	0.127644	0.450016	2.12464	0.048458	0.989068	-3.74477
MR1	-0.182579	2.85041	-2.12416	0.0485033	0.989068	-3.74538
ZNF433	0.351538	1.66627	2.12361	0.0485553	0.989068	-3.74608
HOXB7	-0.108319	0.387083	-2.12242	0.0486681	0.989068	-3.74759
CREB1	-0.211149	1.73875	-2.12184	0.0487229	0.989068	-3.74832
TMEM71	-0.191127	1.62304	-2.12155	0.0487507	0.989068	-3.74869
CYB5B	0.152593	0.246732	2.12101	0.0488016	0.989068	-3.74937
NID2	0.0822231	0.0732992	2.12094	0.0488087	0.989068	-3.74946
MCF2L	-0.256094	1.45384	-2.12059	0.0488421	0.989068	-3.74991
TRAPPC13	-0.202445	3.4051	-2.12032	0.0488673	0.989068	-3.75024
HTR3A	0.155697	0.532569	2.11995	0.0489026	0.989068	-3.75071
ZNF396	0.162846	0.44666	2.11979	0.0489178	0.989068	-3.75091
GADD45A	-0.137056	0.930705	-2.11961	0.0489347	0.989068	-3.75114
GSPT1	0.274353	0.816244	2.11959	0.0489373	0.989068	-3.75117
TNIP1	0.0824216	0.223955	2.11953	0.0489428	0.989068	-3.75125
BRCA1	-0.112316	4.70485	-2.11892	0.0490005	0.989068	-3.75201
DBNDD2	-0.211038	2.64576	-2.1184	0.0490507	0.989068	-3.75268
EMP1	0.143803	0.904241	2.11771	0.0491164	0.989068	-3.75355
TLX3	-0.132054	3.49572	-2.11749	0.049137	0.989068	-3.75382
ZNF475	0.11036	2.34128	2.11744	0.0491424	0.989068	-3.75389
TOLLIP	-0.174228	2.19269	-2.1166	0.049222	0.989068	-3.75494
THOC2	-0.173854	1.27855	-2.11651	0.0492306	0.989068	-3.75506
IL5RA	0.182006	1.20505	2.1164	0.0492419	0.989068	-3.75521
CCDC198	0.215257	1.81448	2.11627	0.0492537	0.989068	-3.75536
JAK1	0.204637	1.46619	2.11618	0.0492628	0.989068	-3.75548
PICALM	-0.217449	1.52995	-2.11565	0.0493135	0.989068	-3.75615
MCM7	0.292682	2.96852	2.1153	0.0493466	0.989068	-3.75659
TUBB3	0.10379	0.236323	2.11522	0.049355	0.989068	-3.7567
SLC7A9	0.0938633	0.198938	2.11504	0.0493719	0.989068	-3.75692
NHEJ1	-0.170457	1.7917	-2.11419	0.0494539	0.989068	-3.758
TVP23B	-0.124999	0.503192	-2.11375	0.0494957	0.989068	-3.75855
ALOXE3	-0.185559	2.15251	-2.11364	0.0495069	0.989068	-3.75869
SLC22A12	0.173326	3.25508	2.1136	0.0495106	0.989068	-3.75874
IGDCC3	-0.138917	1.58998	-2.11345	0.049525	0.989068	-3.75893
ABCA10	0.153008	0.788085	2.11344	0.0495262	0.989068	-3.75895
TMPRSS3	-0.183381	3.53121	-2.11343	0.0495268	0.989068	-3.75895
TEK	-0.165764	3.01276	-2.1132	0.0495492	0.989068	-3.75925
GPR27	0.213122	1.08522	2.11244	0.0496223	0.989068	-3.76021
SLC3A1	0.173184	0.590446	2.11238	0.0496279	0.989068	-3.76028
CEP97	-0.0645059	0.0342259	-2.11185	0.0496793	0.989068	-3.76095
SPATA13	0.13071	0.640922	2.11176	0.0496877	0.989068	-3.76106
WWP2	-0.138709	1.42019	-2.11174	0.0496892	0.989068	-3.76108
TUBGCP3	-0.256787	3.17788	-2.11164	0.049699	0.989068	-3.76121
DIPK2B	0.214293	1.74084	2.1115	0.0497124	0.989068	-3.76138
METTL21A	0.11182	4.48319	2.11132	0.04973	0.989068	-3.76162
RPS25	0.0905955	0.146392	2.1111	0.0497517	0.989068	-3.7619
PBRM1	0.26416	2.46548	2.11072	0.0497883	0.989068	-3.76238
CLDN5	-0.248242	5.04438	-2.11056	0.0498038	0.989068	-3.76258
HMGB1	-0.1585	3.51111	-2.11047	0.0498126	0.989068	-3.76269
FADS6	0.0575793	0.0644439	2.10996	0.049862	0.989068	-3.76334
PITPNA	0.154228	2.115	2.10969	0.0498883	0.989068	-3.76368
FGFBP2	0.140636	2.47384	2.10919	0.0499364	0.989068	-3.76431
C1S	-0.132716	3.11993	-2.10894	0.0499607	0.989068	-3.76462
C1QBP	0.128727	0.283536	2.10859	0.0499942	0.989068	-3.76506

## Sheet: Supplementary Table 6
Supplementary Table 6. A result of enrichment analysis using reactomePA on differentially expressed genes detected by quality surrogate variable analysis.
ID	Description	GeneRatio	BgRatio	pvalue	p.adjust	qvalue	geneID	Count
R-HSA-5576892	Phase 0 - rapid depolarisation	10/1044	34/11214	0.000767461	0.49053	0.49053	CAMK2D/CACNA2D2/SCN2A/SCN3A/CACNG6/CAMK2G/CACNB2/CACNA1C/CAMK2B/SCN3B	10
R-HSA-9620244	Long-term potentiation	8/1044	24/11214	0.00103956	0.49053	0.49053	DLG4/CAMK2D/GRIN2A/GRIA1/CAMK2G/GRIN1/CAMK2B/NRG1	8
R-HSA-112315	Transmission across Chemical Synapses	41/1044	270/11214	0.0011464	0.49053	0.49053	DLG4/CAMK2D/CACNA2D2/TSPAN7/GRIN2A/PRKAG2/GRIK2/GABRG3/ADCY7/GABRR1/CACNB4/GRIA1/CACNA1E/TUBB4A/SYN3/CHRNA5/HTR3E/CAMK2G/ARHGEF9/SYT1/KCNJ16/SLC1A2/SLC6A12/KCNJ12/SLC32A1/CACNB2/GRIN1/CAMK2B/TUBAL3/NRG1/SNAP25/ARHGEF7/SLC1A7/PPFIA4/GLRB/GABRA5/GNG11/MAPT/CREB1/HTR3A/TUBB3	41
R-HSA-373760	L1CAM interactions	22/1044	119/11214	0.0013204	0.49053	0.49053	DLG4/DNM1/SCN2A/ACTG1/KCNQ2/FGFR1/SCN3A/TUBB4A/NFASC/VAV2/ITGB3/ALCAM/NRP2/TUBAL3/NRCAM/ITGAV/SCN3B/SPTB/ITGA2B/CNTNAP1/NCAM1/TUBB3	22
R-HSA-5684996	MAPK1/MAPK3 signaling	40/1044	272/11214	0.00239555	0.676301	0.676301	FGFR2/DLG4/CAMK2D/RGL3/PSMA6/PSPN/ACTG1/NRG2/DUSP9/GRB2/ARTN/SPRED3/PSMD6/IL6/FGFR1/ANGPT1/ABHD17A/CAMK2G/SHC1/FN1/ITGB3/IL6ST/PPP2R5E/GRIN1/CAMK2B/NRG1/LAT/BCL2L1/RCE1/PSMD2/CNKSR1/PSMC3/PPP2R1B/SPTB/ITGA2B/NCAM1/LYPLA1/IL5RA/JAK1/TEK	40
R-HSA-438066	Unblocking of NMDA receptors, glutamate binding and activation	7/1044	22/11214	0.00289832	0.676301	0.676301	DLG4/CAMK2D/GRIN2A/GRIA1/CAMK2G/GRIN1/CAMK2B	7
R-HSA-5683057	MAPK family signaling cascades	44/1044	311/11214	0.0031858	0.676301	0.676301	FGFR2/DLG4/CAMK2D/RGL3/PSMA6/CCND3/PSPN/ACTG1/NCOA3/NRG2/DUSP9/GRB2/ARTN/SPRED3/PSMD6/IL6/FGFR1/ANGPT1/ABHD17A/PAK3/CAMK2G/SHC1/FN1/ITGB3/IL6ST/PPP2R5E/GRIN1/CAMK2B/NRG1/LAT/BCL2L1/RCE1/PSMD2/CNKSR1/PSMC3/PPP2R1B/SPTB/ITGA2B/NCAM1/CDC14A/LYPLA1/IL5RA/JAK1/TEK	44
R-HSA-5673001	RAF/MAP kinase cascade	38/1044	266/11214	0.00498905	0.731287	0.731287	FGFR2/DLG4/CAMK2D/RGL3/PSMA6/PSPN/ACTG1/NRG2/DUSP9/GRB2/ARTN/SPRED3/PSMD6/FGFR1/ANGPT1/ABHD17A/CAMK2G/SHC1/FN1/ITGB3/PPP2R5E/GRIN1/CAMK2B/NRG1/LAT/BCL2L1/RCE1/PSMD2/CNKSR1/PSMC3/PPP2R1B/SPTB/ITGA2B/NCAM1/LYPLA1/IL5RA/JAK1/TEK	38
R-HSA-112316	Neuronal System	54/1044	410/11214	0.00549063	0.731287	0.731287	DLG4/CAMK2D/CACNA2D2/TSPAN7/GRIN2A/PRKAG2/GRIK2/GABRG3/KCNK16/KCNN4/KCNQ2/ADCY7/GABRR1/CACNB4/GRIA1/CACNA1E/TUBB4A/SYN3/CHRNA5/NLGN4X/KCNAB1/HTR3E/CAMK2G/ARHGEF9/KCNS3/NRXN3/SYT1/DLGAP4/KCNJ16/SLC1A2/SLC6A12/DLGAP1/KCNJ12/SLC32A1/CACNB2/KCNN3/GRIN1/CAMK2B/EPB41L2/TUBAL3/NRG1/SNAP25/ARHGEF7/SLC1A7/KCNK10/PPFIA4/GLRB/GABRA5/GNG11/PDLIM5/MAPT/CREB1/HTR3A/TUBB3	54
R-HSA-445095	Interaction between L1 and Ankyrins	8/1044	31/11214	0.00620592	0.731287	0.731287	SCN2A/ACTG1/KCNQ2/SCN3A/NFASC/NRCAM/SCN3B/SPTB	8
R-HSA-1660662	Glycosphingolipid metabolism	12/1044	58/11214	0.00632944	0.731287	0.731287	SUMF2/SMPD3/B4GALNT1/ST3GAL3/CERK/B3GALNT1/GLB1L/CTSA/SMPD1/ARSI/NEU4/NEU3	12
R-HSA-3000171	Non-integrin membrane-ECM interactions	15/1044	80/11214	0.00639754	0.731287	0.731287	ACTG1/LAMA5/DTNA/ITGB5/ACTG2/ITGB4/COL4A6/SNTB2/FN1/ITGB3/DTNB/DDR1/ITGAV/COL2A1/SGCG	15
R-HSA-438064	Post NMDA receptor activation events	15/1044	80/11214	0.00639754	0.731287	0.731287	DLG4/CAMK2D/GRIN2A/PRKAG2/GRIA1/TUBB4A/CAMK2G/GRIN1/CAMK2B/TUBAL3/NRG1/ARHGEF7/MAPT/CREB1/TUBB3	15
R-HSA-2465910	MASTL Facilitates Mitotic Progression	4/1044	10/11214	0.00991988	0.952449	0.952449	MASTL/CCNB1/ENSA/PPP2R1B	4
R-HSA-74749	Signal attenuation	4/1044	10/11214	0.00991988	0.952449	0.952449	GRB2/GRB10/SHC1/INS	4
R-HSA-445144	Signal transduction by L1	6/1044	21/11214	0.0102552	0.952449	0.952449	FGFR1/VAV2/ITGB3/ITGAV/ITGA2B/NCAM1	6
R-HSA-9609736	Assembly and cell surface presentation of NMDA receptors	9/1044	41/11214	0.0115929	0.981346	0.981346	DLG4/CAMK2D/GRIN2A/TUBB4A/CAMK2G/GRIN1/CAMK2B/TUBAL3/TUBB3	9
R-HSA-375165	NCAM signaling for neurite out-growth	12/1044	63/11214	0.0123248	0.981346	0.981346	PSPN/GRB2/ARTN/FGFR1/CACNB4/COL6A2/CACNB2/CACNA1C/SPTB/NCAM1/COL2A1/CREB1	12
R-HSA-9617324	Negative regulation of NMDA receptor-mediated neuronal transmission	6/1044	22/11214	0.013014	0.981346	0.981346	DLG4/CAMK2D/GRIN2A/CAMK2G/GRIN1/CAMK2B	6
R-HSA-71288	Creatine metabolism	4/1044	11/11214	0.0144551	0.981346	0.981346	GATM/SLC6A12/CKMT1B/CKMT1A	4
R-HSA-112314	Neurotransmitter receptors and postsynaptic signal transmission	29/1044	205/11214	0.0147931	0.981346	0.981346	DLG4/CAMK2D/TSPAN7/GRIN2A/PRKAG2/GRIK2/GABRG3/ADCY7/GABRR1/GRIA1/TUBB4A/CHRNA5/HTR3E/CAMK2G/ARHGEF9/KCNJ16/KCNJ12/GRIN1/CAMK2B/TUBAL3/NRG1/ARHGEF7/GLRB/GABRA5/GNG11/MAPT/CREB1/HTR3A/TUBB3	29
R-HSA-525793	Myogenesis	7/1044	30/11214	0.0179614	0.981346	0.981346	MEF2A/TCF3/TCF4/MAPK14/MEF2C/CTNNA2/MYF5	7
R-HSA-9860927	Turbulent (oscillatory, disturbed) flow shear stress activates signaling by PIEZO1 and integrins in endothelial cells	7/1044	30/11214	0.0179614	0.981346	0.981346	NFKBIA/FN1/YAP1/ITGB3/NFKB1/ITGAV/PPP2R1B	7
R-HSA-111932	CaMK IV-mediated phosphorylation of CREB	4/1044	12/11214	0.0201121	0.981346	0.981346	CAMK2D/CAMK2G/CAMK2B/CREB1	4
R-HSA-112308	Presynaptic depolarization and calcium channel opening	4/1044	12/11214	0.0201121	0.981346	0.981346	CACNA2D2/CACNB4/CACNA1E/CACNB2	4
R-HSA-3000178	ECM proteoglycans	13/1044	76/11214	0.0222923	0.981346	0.981346	MUSK/LAMA5/ITGB5/COL6A2/TGFB2/COL4A6/FN1/ITGB3/ITGAV/ITGA2B/BGN/NCAM1/COL2A1	13
R-HSA-442755	Activation of NMDA receptors and postsynaptic events	15/1044	93/11214	0.0243203	0.981346	0.981346	DLG4/CAMK2D/GRIN2A/PRKAG2/GRIA1/TUBB4A/CAMK2G/GRIN1/CAMK2B/TUBAL3/NRG1/ARHGEF7/MAPT/CREB1/TUBB3	15
R-HSA-9840310	Glycosphingolipid catabolism	8/1044	39/11214	0.0249701	0.981346	0.981346	SUMF2/SMPD3/GLB1L/CTSA/SMPD1/ARSI/NEU4/NEU3	8
R-HSA-6794361	Neurexins and neuroligins	10/1044	55/11214	0.0287967	0.981346	0.981346	DLG4/GRIN2A/NLGN4X/NRXN3/SYT1/DLGAP4/DLGAP1/GRIN1/EPB41L2/PDLIM5	10
R-HSA-6798695	Neutrophil degranulation	57/1044	479/11214	0.0309619	0.981346	0.981346	FLG2/NDUFC2/PKM/GRN/SLC44A2/PAFAH1B2/ORMDL3/FCGR3B/DSP/ALDOA/DEFA4/PSMD6/ATP6V0A1/OSCAR/CFD/DDX3X/MAPK14/VNN1/SIRPB1/AMPD3/HK3/HSPA1A/SLC2A5/IMPDH1/PTPN6/SLCO4C1/HSPA6/PTPRN2/GDI2/CTSH/DSG1/PTPRB/HVCN1/NFASC/MLEC/RAB24/CYB5R3/HBB/MMP8/CTSA/CLEC4C/ACAA1/CEACAM8/NFKB1/SNAP25/ITGAV/PGRMC1/SURF4/PSMD2/HMOX2/PSMC3/NPC2/LTF/PRCP/BRI3/TOLLIP/HMGB1	57
R-HSA-418346	Platelet homeostasis	14/1044	88/11214	0.0321413	0.981346	0.981346	ATP2B3/GNAS/MAPK14/PTPN6/P2RX6/P2RX3/PPP2R5E/PDE1A/ITPR2/SLC8A1/GUCY1A1/PDE9A/PPP2R1B/GNG11	14
R-HSA-8876384	Listeria monocytogenes entry into host cells	5/1044	20/11214	0.0328993	0.981346	0.981346	GRB2/CTNND1/SH3KBP1/CBLL1/SH3GL3	5
R-HSA-1250347	SHC1 events in ERBB4 signaling	4/1044	14/11214	0.0350239	0.981346	0.981346	NRG2/GRB2/SHC1/NRG1	4
R-HSA-5663202	Diseases of signal transduction by growth factor receptors and second messengers	54/1044	454/11214	0.0352701	0.981346	0.981346	FGFR2/CAMK2D/FBXW7/PSMA6/SND1/ACTG1/FIP1L1/TCF7L2/CARS1/NRG2/DUSP9/GRB2/KANK1/DNMT1/SPRED3/PSMD6/TGFBR1/MAPKAP1/FGFR1OP2/FGFR1/TFG/ESR2/PTPN6/NTRK2/TP53/MYO18A/MIB2/CAMK2G/SHC1/FN1/TPM3/MPRIP/ITGB3/CCNB1/PPP2R5E/FZD8/CAMK2B/FZD6/NRG1/PIK3R5/DKK2/BCL2L1/SEC31A/FAM114A2/PSMD2/CNKSR1/BDNF/FOXM1/PSMC3/PPP2R1B/ITGA2B/CNTRL/HDAC9/CREB1	54
R-HSA-428157	Sphingolipid metabolism	16/1044	106/11214	0.0357423	0.981346	0.981346	SUMF2/SMPD3/ORMDL3/B4GALNT1/ST3GAL3/CERK/DEGS2/B3GALNT1/GLB1L/CTSA/SMPD1/ARSI/PRKD2/NEU4/NEU3/CYB5B	16
R-HSA-9824439	Bacterial Infection Pathways	12/1044	73/11214	0.0362028	0.981346	0.981346	GRB2/TXNRD1/CTNND1/SH3KBP1/CBLL1/SYT1/ENO1/SNAP25/ATP6V1H/SH3GL3/ANTXR1/LTF	12
R-HSA-419037	NCAM1 interactions	8/1044	42/11214	0.037464	0.981346	0.981346	PSPN/ARTN/CACNB4/COL6A2/CACNB2/CACNA1C/NCAM1/COL2A1	8
R-HSA-114604	GPVI-mediated activation cascade	7/1044	35/11214	0.0395923	0.981346	0.981346	PDPN/PTPN6/LCP2/VAV2/PIK3R5/LAT/MPIG6B	7
R-HSA-442982	Ras activation upon Ca2+ influx through NMDA receptor	5/1044	21/11214	0.0399755	0.981346	0.981346	DLG4/CAMK2D/CAMK2G/GRIN1/CAMK2B	5
R-HSA-71291	Metabolism of amino acids and derivatives	43/1044	353/11214	0.0402124	0.981346	0.981346	ODC1/IDO2/RPS8/RPL18/PSMA6/NAALAD2/PAPSS2/IARS1/PSMD6/RPL17/PRODH/CARNS1/TXNRD1/RPS9/SLC25A15/TPH1/GATM/LOC102724560/RPL14/SARDH/NQO1/RPL23/RPS4Y2/EEFSEC/ALDH7A1/SLC6A12/PNMT/BHMT2/SMS/RPL18A/INMT/DCT/DBT/PSMD2/SLC25A10/HAL/PSMC3/RPL39L/CKMT1B/CKMT1A/GLUD1/SLC44A1/RPS25	43
R-HSA-400042	Adrenaline,noradrenaline inhibits insulin secretion	6/1044	28/11214	0.0407753	0.981346	0.981346	CACNA2D2/ADRA2C/ADRA2A/CACNB2/CACNA1C/GNG11	6
R-HSA-163685	Integration of energy metabolism	16/1044	108/11214	0.0415034	0.981346	0.981346	CACNA2D2/PRKAG2/ADIPOR1/ADRA2C/ADCY7/GNAS/CACNA1E/KCNS3/ADRA2A/CACNB2/CACNA1C/SNAP25/INS/ITPR2/PPP2R1B/GNG11	16
R-HSA-9656223	Signaling by RAF1 mutants	8/1044	43/11214	0.0424191	0.981346	0.981346	CAMK2D/ACTG1/CAMK2G/FN1/ITGB3/CAMK2B/CNKSR1/ITGA2B	8
R-HSA-6802952	Signaling by BRAF and RAF1 fusions	11/1044	67/11214	0.0440849	0.981346	0.981346	CAMK2D/SND1/ACTG1/CAMK2G/FN1/MPRIP/ITGB3/CAMK2B/FAM114A2/CNKSR1/ITGA2B	11
R-HSA-354194	GRB2:SOS provides linkage to MAPK signaling for Integrins	4/1044	15/11214	0.0443402	0.981346	0.981346	GRB2/FN1/ITGB3/ITGA2B	4
R-HSA-5576893	Phase 2 - plateau phase	4/1044	15/11214	0.0443402	0.981346	0.981346	CACNA2D2/CACNG6/CACNB2/CACNA1C	4
R-HSA-9913351	Formation of the dystrophin-glycoprotein complex (DGC)	7/1044	36/11214	0.0453534	0.981346	0.981346	ACTG1/LAMA5/DTNA/ACTG2/SNTB2/DTNB/SGCG	7
R-HSA-6802957	Oncogenic MAPK signaling	13/1044	84/11214	0.0461327	0.981346	0.981346	CAMK2D/SND1/ACTG1/DUSP9/SPRED3/CAMK2G/FN1/MPRIP/ITGB3/CAMK2B/FAM114A2/CNKSR1/ITGA2B	13
R-HSA-442742	CREB1 phosphorylation through NMDA receptor-mediated activation of RAS signaling	6/1044	29/11214	0.0475154	0.981346	0.981346	DLG4/CAMK2D/CAMK2G/GRIN1/CAMK2B/CREB1	6
R-HSA-5669034	TNFs bind their physiological receptors	6/1044	29/11214	0.0475154	0.981346	0.981346	FASLG/TNFSF11/TNFRSF4/TNFSF13/TNFSF18/TNFRSF6B	6
R-HSA-9013148	CDC42 GTPase cycle	21/1044	154/11214	0.0482024	0.981346	0.981346	PLEKHG2/DOCK7/CDC42BPA/ARHGAP21/DNMBP/PAK3/ARHGAP26/ARHGEF9/PAK6/BUB1B-PAK6/FNBP1/ARAP1/VAV2/ARHGDIG/DAAM1/FAM13B/ARHGEF7/ARHGEF6/DLC1/MCF2L/SPATA13	21

## Sheet: Supplementary Table 7
Supplementary Table 7. A result of enrichment analysis using GO and KEGG on differentially expressed genes detected by quality surrogate variable analysis.
Category	Term	Count	%	PValue
GOTERM_MF_DIRECT	GO:0005515~protein binding	1316	73.3148	4.2461e-14
GOTERM_CC_DIRECT	GO:0005829~cytosol	550	30.6407	6.17712e-06
GOTERM_CC_DIRECT	GO:0005737~cytoplasm	572	31.8663	1.31887e-05
GOTERM_CC_DIRECT	GO:0005634~nucleus	589	32.8134	2.87077e-05
KEGG_PATHWAY	hsa05414:Dilated cardiomyopathy	24	1.33705	4.12126e-05
KEGG_PATHWAY	hsa05410:Hypertrophic cardiomyopathy	23	1.28134	4.77804e-05
KEGG_PATHWAY	hsa05412:Arrhythmogenic right ventricular cardiomyopathy	21	1.16992	5.28201e-05
GOTERM_BP_DIRECT	GO:0006355~regulation of DNA-templated transcription	116	6.4624	6.87961e-05
GOTERM_CC_DIRECT	GO:0005654~nucleoplasm	396	22.0613	0.000211422
KEGG_PATHWAY	hsa05202:Transcriptional misregulation in cancer	34	1.89415	0.000326571
GOTERM_CC_DIRECT	GO:0016020~membrane	507	28.2451	0.00032957
GOTERM_MF_DIRECT	GO:0046872~metal ion binding	301	16.7688	0.000390653
GOTERM_CC_DIRECT	GO:0005815~microtubule organizing center	19	1.0585	0.000511895
GOTERM_CC_DIRECT	GO:0005813~centrosome	80	4.45682	0.000871456
GOTERM_CC_DIRECT	GO:0014069~postsynaptic density	37	2.06128	0.00116531
KEGG_PATHWAY	hsa04911:Insulin secretion	18	1.00279	0.00138928
GOTERM_MF_DIRECT	GO:0042802~identical protein binding	190	10.585	0.00144705
GOTERM_CC_DIRECT	GO:0098978~glutamatergic synapse	70	3.89972	0.0017315
GOTERM_BP_DIRECT	GO:0048333~mesodermal cell differentiation	6	0.334262	0.00183702
GOTERM_CC_DIRECT	GO:0016607~nuclear speck	56	3.11978	0.00193607
GOTERM_CC_DIRECT	GO:0005911~cell-cell junction	29	1.6156	0.00215568
GOTERM_BP_DIRECT	GO:0000122~negative regulation of transcription by RNA polymerase II	105	5.84958	0.00220932
KEGG_PATHWAY	hsa05205:Proteoglycans in cancer	32	1.78273	0.00231538
GOTERM_MF_DIRECT	GO:0008134~transcription factor binding	8	0.445682	0.00256106
GOTERM_BP_DIRECT	GO:0098609~cell-cell adhesion	29	1.6156	0.00302377
GOTERM_MF_DIRECT	GO:0031625~ubiquitin protein ligase binding	42	2.33983	0.00304002
GOTERM_CC_DIRECT	GO:0030054~cell junction	29	1.6156	0.00337977
GOTERM_CC_DIRECT	GO:0000922~spindle pole	23	1.28134	0.00345039
GOTERM_BP_DIRECT	GO:0070588~calcium ion transmembrane transport	22	1.22563	0.00349256
GOTERM_BP_DIRECT	GO:0007411~axon guidance	28	1.55989	0.00354819
GOTERM_BP_DIRECT	GO:0007409~axonogenesis	18	1.00279	0.00359173
GOTERM_BP_DIRECT	GO:0060271~cilium assembly	33	1.83844	0.00392237
GOTERM_BP_DIRECT	GO:0097284~hepatocyte apoptotic process	6	0.334262	0.00403833
GOTERM_MF_DIRECT	GO:0045296~cadherin binding	43	2.39554	0.00424151
GOTERM_BP_DIRECT	GO:0045944~positive regulation of transcription by RNA polymerase II	126	7.0195	0.00427469
GOTERM_BP_DIRECT	GO:0042060~wound healing	15	0.835655	0.00435439
GOTERM_CC_DIRECT	GO:0005954~calcium- and calmodulin-dependent protein kinase complex	4	0.222841	0.00489851
GOTERM_CC_DIRECT	GO:0008180~COP9 signalosome	9	0.501393	0.00650854
KEGG_PATHWAY	hsa04010:MAPK signaling pathway	41	2.28412	0.00663952
GOTERM_MF_DIRECT	GO:0005245~voltage-gated calcium channel activity	10	0.557103	0.00740425
GOTERM_BP_DIRECT	GO:0033630~positive regulation of cell adhesion mediated by integrin	6	0.334262	0.0076677
GOTERM_BP_DIRECT	GO:0090128~regulation of synapse maturation	6	0.334262	0.0076677
GOTERM_CC_DIRECT	GO:0034774~secretory granule lumen	19	1.0585	0.00780159
GOTERM_BP_DIRECT	GO:0030901~midbrain development	8	0.445682	0.00795427
GOTERM_BP_DIRECT	GO:0000381~regulation of alternative mRNA splicing, via spliceosome	12	0.668524	0.00924887
GOTERM_BP_DIRECT	GO:0007266~Rho protein signal transduction	12	0.668524	0.00924887
GOTERM_CC_DIRECT	GO:0005925~focal adhesion	51	2.84123	0.00941567
GOTERM_BP_DIRECT	GO:0061179~negative regulation of insulin secretion involved in cellular response to glucose stimulus	5	0.278552	0.00950012
GOTERM_CC_DIRECT	GO:1990904~ribonucleoprotein complex	37	2.06128	0.00966772
GOTERM_BP_DIRECT	GO:0032880~regulation of protein localization	16	0.891365	0.00984059
KEGG_PATHWAY	hsa04261:Adrenergic signaling in cardiomyocytes	24	1.33705	0.00986545
GOTERM_BP_DIRECT	GO:0042770~signal transduction in response to DNA damage	6	0.334262	0.010136
GOTERM_MF_DIRECT	GO:0030276~clathrin binding	9	0.501393	0.0104965
GOTERM_BP_DIRECT	GO:0006915~apoptotic process	72	4.01114	0.0109196
GOTERM_BP_DIRECT	GO:0060079~excitatory postsynaptic potential	13	0.724234	0.0114653
GOTERM_BP_DIRECT	GO:0010628~positive regulation of gene expression	56	3.11978	0.0115488
GOTERM_CC_DIRECT	GO:0043235~receptor complex	29	1.6156	0.0116965
GOTERM_BP_DIRECT	GO:0030154~cell differentiation	77	4.28969	0.0121776
GOTERM_BP_DIRECT	GO:0035556~intracellular signal transduction	54	3.00836	0.0123385
GOTERM_CC_DIRECT	GO:0033017~sarcoplasmic reticulum membrane	9	0.501393	0.0127011
GOTERM_BP_DIRECT	GO:0048268~clathrin coat assembly	6	0.334262	0.0130982
GOTERM_CC_DIRECT	GO:0005886~plasma membrane	501	27.9109	0.0134435
GOTERM_BP_DIRECT	GO:0006357~regulation of transcription by RNA polymerase II	167	9.30362	0.0137415
GOTERM_MF_DIRECT	GO:0070300~phosphatidic acid binding	7	0.389972	0.0144493
GOTERM_BP_DIRECT	GO:0050919~negative chemotaxis	9	0.501393	0.014981
GOTERM_CC_DIRECT	GO:0005739~mitochondrion	167	9.30362	0.0154316
GOTERM_CC_DIRECT	GO:0005938~cell cortex	24	1.33705	0.016042
GOTERM_BP_DIRECT	GO:0002753~cytoplasmic pattern recognition receptor signaling pathway	6	0.334262	0.0165931
GOTERM_BP_DIRECT	GO:0051897~positive regulation of phosphatidylinositol 3-kinase/protein kinase B signal transduction	27	1.50418	0.0175144
GOTERM_BP_DIRECT	GO:0007010~cytoskeleton organization	22	1.22563	0.0176417
GOTERM_BP_DIRECT	GO:0045893~positive regulation of DNA-templated transcription	76	4.23398	0.0177171
KEGG_PATHWAY	hsa04066:HIF-1 signaling pathway	18	1.00279	0.0178561
GOTERM_BP_DIRECT	GO:0001958~endochondral ossification	8	0.445682	0.0191249
GOTERM_CC_DIRECT	GO:0035868~alphav-beta3 integrin-HMGB1 complex	3	0.167131	0.0191865
GOTERM_CC_DIRECT	GO:0036398~TCR signalosome	3	0.167131	0.0191865
GOTERM_BP_DIRECT	GO:0021847~ventricular zone neuroblast division	3	0.167131	0.0192875
GOTERM_BP_DIRECT	GO:0048105~establishment of body hair planar orientation	3	0.167131	0.0192875
GOTERM_BP_DIRECT	GO:0002062~chondrocyte differentiation	11	0.612813	0.0192938
GOTERM_BP_DIRECT	GO:0006897~endocytosis	26	1.44847	0.0193622
GOTERM_BP_DIRECT	GO:0030308~negative regulation of cell growth	18	1.00279	0.0195306
GOTERM_BP_DIRECT	GO:0001843~neural tube closure	14	0.779944	0.0197751
GOTERM_MF_DIRECT	GO:0070063~RNA polymerase binding	6	0.334262	0.0201549
GOTERM_BP_DIRECT	GO:0007399~nervous system development	51	2.84123	0.020303
GOTERM_MF_DIRECT	GO:0004857~enzyme inhibitor activity	10	0.557103	0.0205641
GOTERM_BP_DIRECT	GO:2000647~negative regulation of stem cell proliferation	6	0.334262	0.0206556
GOTERM_BP_DIRECT	GO:0021591~ventricular system development	6	0.334262	0.0206556
GOTERM_BP_DIRECT	GO:0046677~response to antibiotic	6	0.334262	0.0206556
GOTERM_MF_DIRECT	GO:0004180~carboxypeptidase activity	7	0.389972	0.0213089
GOTERM_BP_DIRECT	GO:0002314~germinal center B cell differentiation	4	0.222841	0.0228909
GOTERM_CC_DIRECT	GO:0043231~intracellular membrane-bounded organelle	103	5.73816	0.0229927
KEGG_PATHWAY	hsa04110:Cell cycle	23	1.28134	0.0243092
GOTERM_MF_DIRECT	GO:0019899~enzyme binding	45	2.50696	0.0245514
GOTERM_CC_DIRECT	GO:0030027~lamellipodium	25	1.39276	0.0247054
GOTERM_MF_DIRECT	GO:0017116~single-stranded DNA helicase activity	6	0.334262	0.0250036
GOTERM_BP_DIRECT	GO:0045780~positive regulation of bone resorption	6	0.334262	0.0253156
GOTERM_MF_DIRECT	GO:0000978~RNA polymerase II cis-regulatory region sequence-specific DNA binding	122	6.79666	0.025767
GOTERM_MF_DIRECT	GO:0005547~phosphatidylinositol-3,4,5-trisphosphate binding	9	0.501393	0.025845
GOTERM_BP_DIRECT	GO:0006974~DNA damage response	37	2.06128	0.0263981
GOTERM_CC_DIRECT	GO:0031514~motile cilium	20	1.11421	0.0272469
GOTERM_BP_DIRECT	GO:0051301~cell division	45	2.50696	0.027419
GOTERM_BP_DIRECT	GO:0001701~in utero embryonic development	28	1.55989	0.0285027
KEGG_PATHWAY	hsa04380:Osteoclast differentiation	21	1.16992	0.0294912
GOTERM_BP_DIRECT	GO:0010975~regulation of neuron projection development	8	0.445682	0.0295339
GOTERM_BP_DIRECT	GO:0016075~rRNA catabolic process	5	0.278552	0.0301439
GOTERM_CC_DIRECT	GO:0030426~growth cone	19	1.0585	0.0301832
GOTERM_BP_DIRECT	GO:1902018~negative regulation of cilium assembly	6	0.334262	0.0305981
GOTERM_MF_DIRECT	GO:0015297~antiporter activity	12	0.668524	0.031135
GOTERM_MF_DIRECT	GO:0003729~mRNA binding	32	1.78273	0.0313079
GOTERM_BP_DIRECT	GO:0065003~protein-containing complex assembly	20	1.11421	0.0316072
GOTERM_CC_DIRECT	GO:0005915~zonula adherens	4	0.222841	0.0320364
GOTERM_CC_DIRECT	GO:0099572~postsynaptic specialization	4	0.222841	0.0320364
GOTERM_CC_DIRECT	GO:0030018~Z disc	19	1.0585	0.0321774
GOTERM_BP_DIRECT	GO:1904383~response to sodium phosphate	4	0.222841	0.0322627
GOTERM_BP_DIRECT	GO:0014909~smooth muscle cell migration	4	0.222841	0.0322627
GOTERM_MF_DIRECT	GO:0003713~transcription coactivator activity	35	1.94986	0.0322676
KEGG_PATHWAY	hsa04151:PI3K-Akt signaling pathway	44	2.45125	0.0326296
GOTERM_BP_DIRECT	GO:0007254~JNK cascade	13	0.724234	0.0332743
GOTERM_BP_DIRECT	GO:0006997~nucleus organization	7	0.389972	0.0333051
GOTERM_CC_DIRECT	GO:0005819~spindle	21	1.16992	0.033344
GOTERM_BP_DIRECT	GO:2001237~negative regulation of extrinsic apoptotic signaling pathway	8	0.445682	0.0337133
GOTERM_CC_DIRECT	GO:0048471~perinuclear region of cytoplasm	77	4.28969	0.033795
GOTERM_CC_DIRECT	GO:0043005~neuron projection	38	2.11699	0.034046
GOTERM_BP_DIRECT	GO:0051649~establishment of localization in cell	16	0.891365	0.034091
GOTERM_BP_DIRECT	GO:0001764~neuron migration	17	0.947075	0.0354095
GOTERM_MF_DIRECT	GO:0005524~ATP binding	155	8.6351	0.0356395
GOTERM_BP_DIRECT	GO:0045727~positive regulation of translation	13	0.724234	0.0361659
GOTERM_CC_DIRECT	GO:0035867~alphav-beta3 integrin-IGF-1-IGF1R complex	3	0.167131	0.0362856
GOTERM_BP_DIRECT	GO:0034229~ethanolamine transport	3	0.167131	0.036471
GOTERM_BP_DIRECT	GO:0039534~negative regulation of MDA-5 signaling pathway	3	0.167131	0.036471
GOTERM_BP_DIRECT	GO:0060046~regulation of acrosome reaction	3	0.167131	0.036471
GOTERM_BP_DIRECT	GO:0035624~receptor transactivation	3	0.167131	0.036471
GOTERM_BP_DIRECT	GO:1903926~cellular response to bisphenol A	3	0.167131	0.036471
GOTERM_BP_DIRECT	GO:0021801~cerebral cortex radial glia-guided migration	3	0.167131	0.036471
GOTERM_BP_DIRECT	GO:0008589~regulation of smoothened signaling pathway	6	0.334262	0.0365228
GOTERM_MF_DIRECT	GO:0015220~choline transmembrane transporter activity	4	0.222841	0.0366439
GOTERM_BP_DIRECT	GO:0003007~heart morphogenesis	9	0.501393	0.0368654
GOTERM_MF_DIRECT	GO:0140416~transcription regulator inhibitor activity	8	0.445682	0.0372115
GOTERM_MF_DIRECT	GO:0097110~scaffold protein binding	12	0.668524	0.0375761
GOTERM_BP_DIRECT	GO:0007268~chemical synaptic transmission	28	1.55989	0.0398917
GOTERM_MF_DIRECT	GO:0034228~ethanolamine transmembrane transporter activity	3	0.167131	0.0399848
KEGG_PATHWAY	hsa04390:Hippo signaling pathway	22	1.22563	0.0401203
KEGG_PATHWAY	hsa04820:Cytoskeleton in muscle cells	30	1.67131	0.0404325
GOTERM_BP_DIRECT	GO:0007080~mitotic metaphase chromosome alignment	9	0.501393	0.0411624
GOTERM_CC_DIRECT	GO:0034702~monoatomic ion channel complex	12	0.668524	0.0423722
GOTERM_CC_DIRECT	GO:0097431~mitotic spindle pole	8	0.445682	0.0426838
GOTERM_CC_DIRECT	GO:0045202~synapse	56	3.11978	0.0428765
GOTERM_BP_DIRECT	GO:0007156~homophilic cell adhesion via plasma membrane adhesion molecules	22	1.22563	0.042959
GOTERM_BP_DIRECT	GO:2000378~negative regulation of reactive oxygen species metabolic process	6	0.334262	0.0431043
GOTERM_BP_DIRECT	GO:0007269~neurotransmitter secretion	6	0.334262	0.0431043
GOTERM_BP_DIRECT	GO:0032331~negative regulation of chondrocyte differentiation	6	0.334262	0.0431043
GOTERM_BP_DIRECT	GO:0072540~T-helper 17 cell lineage commitment	4	0.222841	0.0433196
GOTERM_BP_DIRECT	GO:0051292~nuclear pore complex assembly	4	0.222841	0.0433196
GOTERM_BP_DIRECT	GO:0019227~neuronal action potential propagation	4	0.222841	0.0433196
GOTERM_BP_DIRECT	GO:0010888~negative regulation of lipid storage	4	0.222841	0.0433196
GOTERM_BP_DIRECT	GO:1990416~cellular response to brain-derived neurotrophic factor stimulus	4	0.222841	0.0433196
KEGG_PATHWAY	hsa04660:T cell receptor signaling pathway	18	1.00279	0.0437098
GOTERM_MF_DIRECT	GO:0099507~ligand-gated monoatomic ion channel activity involved in regulation of presynaptic membrane potential	5	0.278552	0.0439337
GOTERM_MF_DIRECT	GO:0005159~insulin-like growth factor receptor binding	5	0.278552	0.0439337
GOTERM_MF_DIRECT	GO:0005262~calcium channel activity	14	0.779944	0.046055
GOTERM_BP_DIRECT	GO:0070207~protein homotrimerization	5	0.278552	0.0460974
GOTERM_BP_DIRECT	GO:0048266~behavioral response to pain	5	0.278552	0.0460974
GOTERM_BP_DIRECT	GO:0045725~positive regulation of glycogen biosynthetic process	5	0.278552	0.0460974
GOTERM_CC_DIRECT	GO:0009986~cell surface	68	3.7883	0.0465134
GOTERM_BP_DIRECT	GO:0032868~response to insulin	12	0.668524	0.0467494
GOTERM_BP_DIRECT	GO:0010595~positive regulation of endothelial cell migration	11	0.612813	0.0471667
GOTERM_MF_DIRECT	GO:0050840~extracellular matrix binding	7	0.389972	0.0471758
GOTERM_MF_DIRECT	GO:0061629~RNA polymerase II-specific DNA-binding transcription factor binding	24	1.33705	0.0475001
GOTERM_BP_DIRECT	GO:0009887~animal organ morphogenesis	14	0.779944	0.0480986
GOTERM_MF_DIRECT	GO:0051428~peptide hormone receptor binding	4	0.222841	0.0490495
GOTERM_MF_DIRECT	GO:0022849~glutamate-gated calcium ion channel activity	4	0.222841	0.0490495
KEGG_PATHWAY	hsa05165:Human papillomavirus infection	40	2.22841	0.0490808
KEGG_PATHWAY	hsa04713:Circadian entrainment	15	0.835655	0.0494148
GOTERM_CC_DIRECT	GO:0070971~endoplasmic reticulum exit site	7	0.389972	0.0498696

## Sheet: Supplementary Table 8
Supplementary Table 8. A result of multiple regression analyses on the relationship between expression levels of SOD2 and DNA repair-related genes.
Gene	p value	Adjusted p value	Multiple R2	Adjusted R2
BLM	1.56e-06	2.184e-06	0.8476	0.8027
BRIP1	8.97e-07	1.56975e-06	0.8593	0.8179
GEN1	0.000368	0.000368	0.7054	0.6188
RAD51C	1.1e-07	7.7e-07	0.8947	0.8637
RAD51D	0.000227	0.000264833	0.6678	0.5701
WRN	2.66e-07	9.31e-07	0.8881	0.8552
XRCC2	4.16e-07	9.70667e-07	0.8719	0.8342

## Sheet: Supplementary Table 9
Supplementary Table 9. A result of multiple regression analyses on the relationship between symptoms subscales and DNA repair-related genes.
Symptom scale	Gene	p value	Adjusted p value	Multiple R2	Adjusted R2
General psychopathological scale	BLM	0.00727	0.011904	0.4732	0.1896
General psychopathological scale	BRIP1	0.00744	0.011904	0.4714	0.1868
General psychopathological scale	GEN1	0.0382	0.0436571	0.3358	-0.02188
General psychopathological scale	RAD51C	0.0053	0.011904	0.4965	0.2254
General psychopathological scale	RAD51D	0.0485	0.0485	0.3141	-0.05525
General psychopathological scale	WRN	0.0118	0.0157333	0.4354	0.1314
General psychopathological scale	XRCC2	0.00494	0.011904	0.5016	0.2333
General psychopathological scale	SOD2	0.00405	0.011904	0.5158	0.255
Positive symptom scale	BLM	0.070753	0.113205	0.7372	0.5956
Positive symptom scale	BRIP1	0.0423	0.099374	0.7545	0.6224
Positive symptom scale	GEN1	0.350971	0.350971	0.6818	0.5104
Positive symptom scale	RAD51C	0.0242	0.099374	0.7725	0.65
Positive symptom scale	RAD51D	0.116905	0.133606	0.7197	0.5687
Positive symptom scale	WRN	0.10029	0.133606	0.725	0.577
Positive symptom scale	XRCC2	0.04861	0.099374	0.7499	0.6152
Positive symptom scale	SOD2	0.049687	0.099374	0.7492	0.6141
Negative symptom scale	BLM	0.3662	0.570286	0.3982	0.07423
Negative symptom scale	BRIP1	0.2661	0.5322	0.4181	0.1048
Negative symptom scale	GEN1	0.1959	0.5322	0.438	0.1354
Negative symptom scale	RAD51C	0.499	0.570286	0.3808	0.04733
Negative symptom scale	RAD51D	0.9335	0.9335	0.358	0.01236
Negative symptom scale	WRN	0.2426	0.5322	0.4241	0.114
Negative symptom scale	XRCC2	0.246	0.5322	0.4232	0.1126
Negative symptom scale	SOD2	0.4896	0.570286	0.3817	0.0488
